# Supplementary material for: 16S rRNA gene profiling and genome reconstruction reveal community metabolic interactions and prebiotic potential of medicinal herbs used in neurodegenerative disease and as nootropics
Source: PLoS One. 2019 Mar 19;14(3):e0213869. doi: 10.1371/journal.pone.0213869 (PMC6424447; doi:10.1371/journal.pone.0213869)
Supplement: S1 Table — The significance of change in relative abundance of taxa was determined using Analysis of Composition of Microbiomes (ANCOM) methodology with a False Discover Rate adjusted p-value of 0.05 threshold for significance. (XLSX) [file pone.0213869.s006.xlsx]

## Sheet: Sheet1
		Inoculum	Inoculum	Control	Control	Control	Control	Control	Control	Ashwagandha	Ashwagandha	Ashwagandha	Significant OTU/taxa at FDR < 0.05 or FDR <0.01	Bacopa	Bacopa	Bacopa	Significant OTU/taxa at FDR < 0.05 or FDR <0.01	Gotu Kola	Gotu Kola	Gotu Kola	Significant OTU/taxa at FDR < 0.05 or FDR <0.01	Bhringaraj	Bhringaraj	Bhringaraj	Bhringaraj	Bhringaraj	Significant OTU/taxa at FDR < 0.05 or FDR <0.01	Frankincense	Frankincense	Frankincense	Frankincense	Significant OTU/taxa at FDR < 0.05 or FDR <0.01	Guduchi	Guduchi	Guduchi	Guduchi	Guduchi	Guduchi	Significant OTU/taxa at FDR < 0.05 or FDR <0.01	Jatamansi	Jatamansi	Jatamansi	Jatamansi	Jatamansi	Significant OTU/taxa at FDR < 0.05 or FDR <0.01	Kapikacchu	Kapikacchu	Kapikacchu	Kapikacchu
Row Labels	Average %	FI1	FI2	C1	C2	C3	C4	C5	C6	Ash1	Ash3	Ash6		Bac3	Bac4	Bac5		GK3	GK5	GK6		Bhr1	Bhr2	Bhr3	Bhr4	Bhr5		Bos1	Bos3	Bos4	Bos5		Gud1	Gud2	Gud3	Gud4	Gud5	Gud6		Jat1	Jat2	Jat4	Jat5	Jat6		Kap1	Kap2	Kap3	Kap4
[Clostridium] aldenense	99.2689	4.51e-05	3.23e-05	0.0066311	0.0022236	0.0113339	0.0043742	0.0146704	0.0110034	0.0004603	0.00018	0.00016195		0.012748	0.0134124	0.0154159		1e-06	1e-06	1e-06	<0.01	0.001355	0.001036	0.0009594	0.00029	0.001223		0.0105661	0.0105925	0.0055028	0.0111012	<0.05	0.00401426	0.0026268	0.0059826	0.0053843	0.0043119	0.0062693		0.012163	0.001765	0.008357	0.0014068	0.007496	<0.05	1e-06	1e-06	3.73e-06	1e-06
[Clostridium] amygdalinum	100	1e-06	1e-06	1e-06	1e-06	1e-06	1e-06	1e-06	1e-06	1e-06	1e-06	1e-06		1e-06	1e-06	1e-06		1e-06	1e-06	1e-06		1e-06	1e-06	1e-06	1e-06	1e-06		1e-06	1e-06	1e-06	1e-06		1e-06	1e-06	1e-06	1e-06	1e-06	1e-06		1e-06	1e-06	1e-06	1e-06	1e-06		1e-06	1e-06	1e-06	1e-06
[Clostridium] asparagiforme	97.5017	0.0007366	0.0004845	1e-06	1e-06	1e-06	1e-06	1e-06	1e-06	1.58e-05	0.000539	1e-06		0.000317	0.000145	4.092e-05		1e-06	1e-06	1e-06		0.000847	1e-06	4.57e-05	0.001015	0.000459		1e-06	1e-06	1e-06	1e-06		0.00051608	0.00010054	0.081258	0.000548	0.0039888	0.000617		0.000413	1e-06	1e-06	1e-06	1e-06		1e-06	1e-06	4.1e-05	1e-06
[Clostridium] celerecrescens	97.845	1e-06	1e-06	1e-06	1e-06	1e-06	1e-06	1e-06	1e-06	0.000311	1e-06	0.000304		0.00274	0.00314	0.003129	<0.05	1e-06	1e-06	1e-06	<0.05	0.000677	0.00161	0.000686	0.000871	0.001375	<0.05	0.000354	0.000441	0.000302	0.000474		0.00456	0.004967	0.00807	0.00256	0.0011817	0.001502	<0.01	0.0031	0.000196	0.003273	0.00414	0.000333	<0.05	1e-06	1.38e-05	1.12e-05	1e-06
[Clostridium] cellobioparum	90.74	1e-06	1e-06	1e-06	1e-06	1e-06	1e-06	1e-06	1e-06	1e-06	1e-06	6.75e-05		0.00116	0.000217	0.000157		1e-06	1e-06	1e-06		1e-06	1e-06	1e-06	1e-06	1e-06		1e-06	1e-06	1e-06	1e-06		1e-06	3.65e-05	1e-06	1e-06	1e-06	1e-06		1e-06	1e-06	1e-06	1e-06	1e-06		1e-06	1e-06	1e-06	1e-06
[Clostridium] cellulolyticum	89.19	3.01e-05	1e-06	1e-06	1e-06	1e-06	1e-06	1e-06	1e-06	1e-06	1e-06	1e-06		1e-06	1e-06	1e-06		1e-06	1e-06	1e-06		1e-06	1e-06	4.57e-05	1e-06	1e-06		1e-06	1e-06	1e-06	1e-06		0.000125	1e-06	1e-06	1e-06	1e-06	1e-06		1e-06	1e-06	1e-06	1e-06	1e-06		1e-06	1e-06	1e-06	1e-06
[Clostridium] citroniae	100	3.01e-05	4.3e-05	0.00192	0.000214	0.00169	0.00129	0.00175	0.0024	4.33e-05	1e-06	0.000128		0.00349	0.00181	0.00268		1e-06	1e-06	1e-06	<0.05	0.000339	0.000461	4.57e-05	0.000145	0.000458		0.000659	0.00199	0.00121	0.00294	<0.05	0.00139	0.00064	0.000913	0.000365	0.00119	0.000728		0.00392	0.000785	0.00109	0.00389	0.000333		3.27e-05	1e-06	1.49e-05	7.76e-06
[Clostridium] clostridioforme	98.9783	0.0004511	0.0003225	0.0045001	0.060556	0.0138481	0.0293131	0.0060668	0.0088656	0.00524256	0.00431	0.0011042		0.020846	0.011192	0.00963172		1e-06	1e-06	1e-06	<0.05	0.008469	0.005071	0.0095554	0.010435	0.010459		0.0266655	0.0119115	0.0134468	0.025855	<0.05	0.0321489	0.0119544	0.0134344	0.0214626	0.0230795	0.0108863		0.028045	0.010589	0.0269	0.0181918	0.016827		1e-06	1e-06	0.0100485	3.88e-05
[Clostridium] colinum	96.17	0.00238	0.00291	1e-06	1e-06	1e-06	1e-06	1e-06	1e-06	0.00349	0.00198	0.00157	<0.05	0.000211	7.23e-05	0.000191		1e-06	0.00026	0.03	<0.01	0.00203	0.00242	0.00343	0.00581	0.00428	<0.05	6.43e-05	7.35e-05	1e-06	0.000119		0.000996	0.00129	0.000237	0.000548	0.000738	0.000791	<0.05	1e-06	1e-06	0.000363	1e-06	0.000333		0.01	4.15e-05	0.00022	7.76e-06
[Clostridium] hathewayi	98.4743	7.52e-05	0.0001183	0.00357	0.0017322	0.003135	0.003666	0.004457	0.0031146	0.00156664	0.001258	0.0009249		0.016653	0.0086433	0.0054703		1e-06	1e-06	1e-06	<0.01	0.000846	0.002532	0.0015517	0.001161	0.002141	<0.05	0.026903	0.0251485	0.009912	0.028058	<0.05	0.0021763	0.0011517	0.0033998	0.001005	0.0012877	0.0017577		0.032801	0.016876	0.027627	0.0300178	0.033492		1.64e-05	1e-06	1.119e-05	1e-06
[Clostridium] hylemonae	98.18	3.01e-05	3.23e-05	1e-06	1e-06	1e-06	1e-06	1e-06	1e-06	1e-06	1e-06	1e-06		1e-06	0.000181	3.41e-05		1e-06	1e-06	1e-06		0.000169	1e-06	0.000366	0.000726	0.000611		1e-06	1e-06	1e-06	1e-06		0.00017	2.74e-05	0.000365	1e-06	9.37e-05	9.5e-05		1e-06	1e-06	1e-06	1e-06	1e-06		1e-06	1e-06	6.34e-05	1e-06
[Clostridium] jejuense	99.45	1e-06	1e-06	1e-06	1e-06	1e-06	1e-06	1e-06	1e-06	1e-06	1e-06	1e-06		1e-06	1e-06	1e-06		1e-06	1e-06	1e-06		1e-06	1e-06	1e-06	1e-06	1e-06		1e-06	1e-06	1e-06	1e-06		1e-06	1e-06	1e-06	1e-06	1e-06	1e-06		1e-06	0.000196	1e-06	1e-06	1e-06		1e-06	1e-06	1e-06	1e-06
[Clostridium] lactatifermentans	99.3967	7.51e-05	0.000172	1e-06	1e-06	1e-06	1e-06	1e-06	1e-06	0.00476548	1e-06	0.0010635		0.0075	0.0003253	0.00315		1e-06	1e-06	1e-06	<0.01	0.041867	0.04115	0.061512	0.06145	0.061831		1e-06	1e-06	1e-06	1e-06		0.005609	0.005894	0.0022813	0.0031	0.0094738	0.000997	<0.01	1e-06	1e-06	1e-06	1e-06	0.0005		6.55e-05	1.38e-05	0.0200858	6.986e-05
[Clostridium] lavalense	100	0.000135	0.000118	0.00492	0.000471	0.00487	0.000606	0.00294	0.0099	0.00123	0.000899	0.00108		0.00233	0.00224	0.000942		1e-06	1e-06	2.46e-05	<0.05	0.000169	0.000922	0.000229	0.000435	0.000917		0.00111	0.00184	0.000544	1e-06	<0.05	0.000516	0.000375	0.000201	0.000274	0.000492	0.000586		0.000619	0.000392	0.00254	0.000745	0.000666	<0.05	1e-06	1e-06	1e-06	1e-06
[Clostridium] leptum	93.6567	0.00768	0.00701	1e-06	1e-06	6.27e-05	2.75e-05	1e-06	1e-06	9.85e-05	0.000899	0.0004052		0.001796	0.008417	0.001269		1e-06	1e-06	1e-06		1e-06	1e-06	0.0005484	1e-06	0.000306		1e-06	1e-06	1e-06	1e-06		0.002074	0.001869	0.00745	0.00474	0.0006554	0.00104	<0.05	1e-06	0.000196	0.000363	0.000166	0.000833		1e-06	1e-06	1e-06	1e-06
[Clostridium] mangenotii	99.43	1e-06	2.15e-05	1e-06	1e-06	1e-06	1e-06	1e-06	1e-06	1e-06	1e-06	1e-06		1e-06	1e-06	1e-06		0.000134	0.15104	1e-06		1e-06	1e-06	1e-06	1e-06	1e-06		1e-06	1e-06	1e-06	1e-06		1e-06	1e-06	1e-06	1e-06	1e-06	1e-06		1e-06	1e-06	1e-06	1e-06	1e-06		1e-06	1e-06	1e-06	1e-06
[Clostridium] methylpentosum	93.3	0.00015	0.000118	0.000691	2.14e-05	0.00186	0.000771	0.000336	0.00236	0.0016236	0.000539	0.00132		0.00729	0.01	0.00681682		1e-06	1e-06	1e-06		0.0022	0.00784	0.00224	0.00131	0.00321		1e-06	1e-06	1e-06	0.00366		0.00117	0.0012774	0.00155	0.000639	0.00114	0.00131		0.00289	0.00471	0.00145	0.00124	0.00266		1e-06	1e-06	1e-06	1e-06
[Clostridium] oroticum	97.798	0.0006463	0.0004739	0.000901	1e-06	0.000627	0.000386	0.000426	0.0014	0.00020494	1e-06	0.00082995		0.000106	0.000289	6.822e-05		1e-06	1e-06	1e-06		0.000338	0.00023	0.000778	0.001016	0.000764		1e-06	1e-06	1e-06	1e-06		0.0001478	0.00022828	0.0002378	9.13e-05	0.0001987	0.0001578		0.00248	0.001566	0.00145	0.003306	0.003663		1e-06	2.77e-05	1.866e-05	1e-06
[Clostridium] populeti	97.29	1e-06	1e-06	1e-06	1e-06	1e-06	1e-06	1e-06	1e-06	1e-06	1e-06	1e-06		1e-06	1e-06	1e-06		1e-06	1e-06	1e-06	<0.05	0.00406	0.00023	0.0032	0.00421	0.00336		1e-06	1e-06	1e-06	1e-06		0.00189	0.00291	0.00241	0.00228	0.000328	1.58e-05		1e-06	0.000196	1e-06	1e-06	1e-06		1e-06	1e-06	1e-06	1e-06
[Clostridium] propionicum	94.5333	6.01e-05	0.0001076	1e-06	1e-06	1e-06	1e-06	1e-06	1e-06	0.030154	0.00413	0.0015635	<0.05	0.090846	0.060325	0.041982	<0.05	1e-06	1e-06	2.46e-05	<0.01	0.0039	0.000922	0.002923	0.00784	0.004736		1e-06	7.35e-05	1e-06	1e-06		1e-06	0.00229	0.00011	1e-06	0.00626	1e-06		0.020206	0.00118	1e-06	1e-06	0.0305		1e-06	1e-06	1e-06	1e-06
[Clostridium] saccharolyticum	96.8775	0.000241	0.000226	6.01e-05	6.42e-05	4.18e-05	0.0001655	1e-06	2.09e-05	0.0001298	1e-06	1.35e-05		0.000528	0.000325	0.0003757		1e-06	1e-06	1e-06		1e-06	1e-06	0.0001371	0.000145	0.000306		1e-06	1e-06	1e-06	1e-06		0.0008561	0.00106	0.0006385	0.0003653	0.0005384	0.001109		1e-06	0.000785	1e-06	8.28e-05	0.000333		1e-06	1e-06	1e-06	1e-06
[Clostridium] scindens	99.885	1e-06	1e-06	0.00252	0.0011542	0.0013	0.000991	0.002146	0.001959	0.000374	1e-06	0.000101		0.000528	1e-06	0.0002871		1e-06	1e-06	1e-06	<0.01	1e-06	0.000691	4.57e-05	1e-06	0.000153	<0.05	1e-06	1e-06	1e-06	1e-06	<0.05	0.00023638	4.57e-05	1e-06	9.13e-05	3.51e-05	7.91e-05	<0.01	1e-06	1e-06	0.00109	0.0014928	0.000333	<0.05	1e-06	0.000457	0.0004656	1e-06
[Clostridium] spiroforme	93.53	0.00159	0.00218	1e-06	1e-06	1e-06	1e-06	1e-06	1e-06	7.88e-06	1e-06	1e-06		1e-06	1e-06	1e-06		1e-06	1e-06	1e-06		0.000169	0.000115	1e-06	1e-06	1e-06		1e-06	1e-06	1e-06	1e-06		1e-06	1e-06	1e-06	1e-06	1e-06	1e-06		1e-06	1e-06	1e-06	1e-06	1e-06		1e-06	1e-06	1e-06	1e-06
[Clostridium] straminisolvens	93.8167	0.00374	0.00271	1e-06	4.28e-05	4.18e-05	1e-06	1e-06	1e-06	7.88e-05	0.00018	0.000115		0.000106	0.000289	0.000559		1e-06	1e-06	1e-06		0.000169	1e-06	0.000549	1e-06	0.000458		1e-06	7.35e-05	1e-06	1e-06		0.00349	0.00191	0.0038	0.00475	0.00605	0.00268	<0.01	0.000619	0.000392	0.000363	0.000662	0.000167		3.27e-05	1e-06	8.95e-05	1e-06
[Clostridium] symbiosum	97.4862	6.02e-05	4.3e-05	0.02078	0.071798	0.113053	0.136773	0.0410978	0.0209187	0.0032388	0.00629	0.000877		0.020846	0.0727101	0.0429008		0.000134	1e-06	1e-06	<0.01	0.00254	0.006795	0.006539	0.00218	0.004123		0.0209012	0.033016	0.0306652	0.0888597	<0.05	0.0307962	0.0013683	0.0512416	0.00283	0.0305972	0.0407756		0.034541	0.020392	0.021453	0.0646326	0.005827	<0.05	1e-06	1e-06	1e-06	1e-06
[Clostridium] xylanolyticum	98.2567	6.01e-05	4.3e-05	1e-06	2.14e-05	1e-06	1e-06	1e-06	1e-06	6.7e-05	0.00036	8.1e-05		0.000423	0.0002891	0.000164		1e-06	1e-06	0.005103	<0.01	0.01	0.00173	0.0100457	0.010145	0.010306	<0.01	0.0054	0.0039	0.00332	0.00569		0.000243	0.0016174	0.0002925	0.00146	0.0002924	0.0004275		0.000619	0.000589	0.00182	0.00157	0.0015	<0.05	1e-06	1e-06	1e-06	1e-06
[Eubacterium] biforme	98.28	0.000662	0.000538	1e-06	1e-06	1e-06	1e-06	1e-06	1e-06	1e-06	1e-06	6.75e-06		1e-06	1e-06	1e-06		1e-06	1e-06	1e-06		1e-06	1e-06	1e-06	1e-06	1e-06		1e-06	1e-06	1e-06	1e-06		1e-06	1e-06	1e-06	1e-06	1e-06	1e-06		1e-06	1e-06	1e-06	1e-06	1e-06		1e-06	1e-06	1e-06	1e-06
[Eubacterium] combesii	100	1e-06	1e-06	1e-06	1e-06	1e-06	1e-06	1e-06	1e-06	1e-06	1e-06	1e-06		1e-06	1e-06	1e-06		1e-06	1e-06	1e-06		1e-06	1e-06	1e-06	1e-06	1e-06		1e-06	1e-06	1e-06	1e-06		1e-06	0.000612	3.65e-05	0.000365	0.000211	0.000206		1e-06	1e-06	1e-06	1e-06	1e-06		1.64e-05	1e-06	0.00462	2.33e-05
[Eubacterium] contortum	100	1e-06	2.15e-05	6.01e-05	1e-06	1e-06	1e-06	1e-06	1e-06	1e-06	1e-06	1e-06		1e-06	1e-06	1.36e-05		1e-06	1e-06	1e-06		1e-06	1e-06	1e-06	1e-06	1e-06		1e-06	1e-06	1e-06	1e-06		1.48e-05	1e-06	9.13e-05	0.000274	1e-06	1e-06		1e-06	1e-06	1e-06	1e-06	1e-06		1e-06	1e-06	1e-06	1e-06
[Eubacterium] eligens	98.6622	0.0148551	0.0145823	1e-06	0.000107	4.18e-05	1e-06	2.24e-05	0.0001045	0.0404808	0.01582	0.0200192	<0.05	0.011842	0.0070403	0.00701702	<0.05	1e-06	9.44e-05	1e-06	<0.01	0.015578	0.015876	0.0123925	0.008855	0.012381		1e-06	7.35e-05	6.04e-05	3.23e-05		0.0301236	0.105566	0.0218478	0.0522856	0.044652	0.03617	<0.01	0.001859	0.000392	0.00363	0.002313	0.004827		0.00466	0.0001246	0.00968966	3.88e-05
[Eubacterium] hallii	99.09	0.004001	0.003703	0.0020101	0.00357	0.00729	0.00386	0.0039924	0.0056835	1e-06	1e-06	1.35e-05	<0.05	1e-06	1e-06	6.82e-06	<0.05	1e-06	1e-06	1e-06	<0.01	0.000169	0.000115	0.000503	0.000726	1e-06	<0.05	6.43e-05	1e-06	1e-06	2.15e-05	<0.05	7.38e-06	3.65e-05	1e-06	1e-06	3.51e-05	1.58e-05	<0.01	0.000206	0.002546	1e-06	0.000248	1e-06	<0.05	1e-06	1e-06	1e-06	1e-06
[Eubacterium] siraeum	98.975	0.01116	0.01119	1e-06	1e-06	1e-06	1e-06	1e-06	2.09e-05	0.0007452	0.04	0.001406	<0.05	0.000317	0.000108	0.0003821		1e-06	1e-06	1e-06	<0.01	0.02	0.001726	0.01869	0.01769	0.00519		0.000129	0.000294	1e-06	6.46e-05		0.004436	0.0014657	0.003012	0.002553	0.005161	0.0009817	<0.01	1e-06	1e-06	1e-06	1e-06	1e-06		1e-06	1e-06	1e-06	1e-06
[Ruminococcus] obeum	98.9675	0.007892	0.007287	0.00018	2.14e-05	1e-06	1e-06	4.48e-05	0.0001875	0.0006695	0.002878	0.002537		0.000423	0.0003975	0.0004571		1e-06	1.77e-05	0.0008865		0.000677	0.003229	0.000777	0.001015	0.000917		6.44e-05	1e-06	1e-06	1.08e-05		6.638e-05	0.00013704	1e-06	9.13e-05	1.17e-05	3.17e-05		0.000206	0.001178	0.000727	8.28e-05	0.000334		0.000442	0.0013297	0.001214	1e-06
[Streptococcus] pleomorphus	99.78	6.01e-05	6.45e-05	3e-05	4.28e-05	6.27e-05	1e-06	4.48e-05	2.09e-05	0.000134	0.00018	2.7e-05		0.000211	7.23e-05	0.000102		1e-06	1.18e-05	0.00032		1e-06	0.00023	1e-06	1e-06	1e-06		1e-06	1e-06	1e-06	1e-06		0.000192	0.000119	7.3e-05	0.000183	3.51e-05	0.000127		1e-06	1e-06	1e-06	1e-06	1e-06		6.55e-05	1e-06	1e-06	1e-06
Acetivibrio ethanolgignens	96.36	0.00018	0.000183	1e-06	1e-06	1e-06	1e-06	1e-06	1e-06	1e-06	1e-06	1e-06		1e-06	1e-06	1e-06		1e-06	1e-06	1e-06		1e-06	1e-06	1e-06	1e-06	1e-06		1e-06	1e-06	1e-06	1e-06		8.85e-05	1e-06	1.83e-05	1e-06	2.34e-05	1e-06		1e-06	1e-06	1e-06	1e-06	1e-06		1e-06	1e-06	1e-06	1e-06
Acholeplasma parvum	87.9	1e-06	1e-06	1e-06	1e-06	1e-06	1e-06	1e-06	1e-06	1e-06	1e-06	1e-06		1e-06	1e-06	1e-06		1e-06	1e-06	1e-06		1e-06	1e-06	1e-06	1e-06	1e-06		1e-06	1e-06	1e-06	1e-06		2.21e-05	0.000183	1e-06	1e-06	1e-06	1e-06		1e-06	1e-06	1e-06	1e-06	1e-06		1e-06	1e-06	1e-06	1e-06
Achromobacter spanius	98.92	1e-06	1e-06	1e-06	1e-06	1e-06	1e-06	1e-06	1e-06	1e-06	1e-06	1e-06		1e-06	1e-06	1e-06		1e-06	1e-06	1e-06		1e-06	1e-06	1e-06	1e-06	1e-06		1e-06	1e-06	1e-06	1e-06		1e-06	1e-06	1e-06	1e-06	1e-06	1e-06		1e-06	1e-06	1e-06	1e-06	1e-06		1e-06	0.00497	5.96e-05	1e-06
Acidaminobacter hydrogenoformans	92.76	1e-06	2.15e-05	1e-06	1e-06	1e-06	1e-06	1e-06	1e-06	1e-06	1e-06	1e-06		1e-06	7.23e-05	1e-06		1e-06	1e-06	1e-06		1e-06	1e-06	1e-06	1e-06	1e-06		1e-06	1e-06	1e-06	1e-06		1e-06	4.57e-05	1.83e-05	1e-06	1e-06	1e-06		1e-06	1e-06	1e-06	1e-06	1e-06		1e-06	1e-06	1e-06	1e-06
Acidaminococcus intestini	97.422	0.000586	0.0006348	1e-06	1e-06	1e-06	1e-06	1e-06	1e-06	0.00518214	0.00162	0.00658125	<0.05	0.00106	0.0026761	0.000498	<0.05	1e-06	0.0023695	0.0204436	<0.01	0.0044	0.00288	0.0026514	0.005225	0.0026	<0.05	0.0033404	0.004047	0.0010274	0.0032754		0.0048131	0.0101923	0.003836	0.0067513	0.0045861	0.0080087	<0.01	1e-06	0.00608	0.000363	0.00124	0.001166		0.112765	0.0208442	0.0927024	0.00262216
Acinetobacter radioresistens	100	1e-06	1e-06	1e-06	1e-06	1e-06	1e-06	1e-06	1e-06	1e-06	1e-06	1e-06		1e-06	1e-06	1e-06		1e-06	1e-06	1e-06		0.00322	1e-06	0.00375	0.00261	0.00703		1e-06	1e-06	1e-06	2.15e-05		1e-06	1e-06	1e-06	1e-06	1e-06	1e-06		1e-06	1e-06	1e-06	1e-06	1e-06		1e-06	1e-06	1e-06	1e-06
Agathobacter ruminis	96.605	3.01e-05	1e-06	1e-06	1e-06	1e-06	1e-06	1e-06	1e-06	1e-06	1e-06	1e-06		1e-06	1e-06	7.51e-05		1e-06	1e-06	1e-06		1e-06	1e-06	1e-06	1e-06	1e-06		1e-06	1e-06	1e-06	1e-06		1e-06	0.000649	1e-06	1e-06	0.00149	1e-06		1e-06	1e-06	1e-06	1e-06	1e-06		1e-06	0.00685	0.000127	1e-06
Alistipes finegoldii	100	0.0007221	0.0008708	9.01e-05	6.42e-05	0.000125	5.51e-05	6.72e-05	4.18e-05	7.88e-06	1e-06	2.02e-05		1e-06	1e-06	1e-06		1e-06	1e-06	0.00153	<0.05	1e-06	1e-06	1e-06	1e-06	1e-06	<0.05	1.61e-05	1e-06	1e-06	1.08e-05		6.64e-05	1.83e-05	1.83e-05	1e-06	2.34e-05	7.91e-05		1e-06	1e-06	1e-06	1e-06	1e-06	<0.05	1e-06	0.0003875	2.98e-05	1e-06
Alistipes indistinctus	98.59	0.000722	0.000742	9.01e-05	1e-06	8.36e-05	1e-06	0.000134	0.000146	0.00166	0.00162	0.00138		0.002436	0.002635	0.0035187		1e-06	1e-06	0.001232		0.000677	1e-06	0.000549	0.000145	0.000611		0.0004824	0.0002205	1e-06	1e-06		0.0020838	9.14e-06	5.48e-05	0.00246	1.17e-05	9.5e-05		0.004956	0.000981	0.00254	0.00116	0.00167		1e-06	0.000138	8.95e-05	4.66e-05
Alistipes obesi	100	0.00203	0.00223	1e-06	1e-06	1e-06	1e-06	1e-06	1e-06	0.00287	0.00234	0.00271	<0.05	1e-06	7.23e-05	1e-06		1e-06	1e-06	1e-06		0.000169	1e-06	4.57e-05	1e-06	0.000153		1e-06	1e-06	1e-06	1e-06		0.00059	0.00125	0.000365	0.000639	0.000468	0.000681	<0.05	1e-06	1e-06	1e-06	1e-06	1e-06		1e-06	1e-06	1e-06	1e-06
Alistipes onderdonkii	99.455	0.01018	0.01014	0.000811	0.000642	0.0017809	0.0030075	0.00215	0.00115	0.00191394	0.00144	0.0011837		0.000634	3.61e-05	0.000409		1e-06	1e-06	0.00153	<0.05	0.000508	0.000691	0.0014657	0.00116	0.00199	<0.05	8.04e-05	7.35e-05	1e-06	3.23e-05		0.0056316	0.0022283	0.0028283	0.003563	0.0015817	0.00399		0.000206	1e-06	1e-06	8.28e-05	1e-06	<0.01	1e-06	0.000388	0.000164	0.000241
Alistipes putredinis	100	0.02	0.02	3e-05	0.000107	2.09e-05	5.51e-05	4.48e-05	4.18e-05	1e-06	1e-06	1e-06		1e-06	1e-06	1e-06		1e-06	1e-06	1e-06		1e-06	0.000346	0.000137	1e-06	0.000458		1.61e-05	1e-06	1e-06	2.15e-05		1e-06	9.14e-06	1e-06	1e-06	1e-06	1e-06	<0.05	1e-06	1e-06	1e-06	1e-06	1e-06		1e-06	1e-06	1e-06	1e-06
Alistipes shahii	98.6583	0.0059961	0.0079206	0.0022201	0.005158	0.0103834	0.0053155	0.006497	0.003132	0.0003739	0.001079	0.0002225		0.000845	0.0004334	0.00034842	<0.05	1e-06	1e-06	0.000271	<0.01	0.001189	0.000576	0.001507	0.002326	0.00183	<0.05	3.22e-05	1e-06	1e-06	2.15e-05	<0.05	0.0019966	0.0015583	0.0010223	0.00073	0.0005971	0.001013		1e-06	1e-06	1e-06	8.28e-05	0.000333	<0.01	9.82e-05	1e-06	1e-06	1e-06
Anaerobacterium chartisolvens	88.62	0.005321	0.0055268	1e-06	1e-06	1e-06	2.75e-05	1e-06	1e-06	1.18e-05	1e-06	1e-06		1e-06	1e-06	1e-06		1e-06	1e-06	1e-06		1e-06	0.000115	1e-06	0.00029	0.000306		1.61e-05	1e-06	1e-06	1e-06		7.38e-06	1e-06	1.83e-05	1e-06	1e-06	1e-06		1e-06	1e-06	1e-06	1e-06	0.000167		1e-06	1e-06	1e-06	1e-06
Anaerofustis stercorihominis	94.58	1e-06	1e-06	1e-06	1e-06	1e-06	1e-06	1e-06	1e-06	3.94e-06	1e-06	1e-06		1e-06	1e-06	1.36e-05		1e-06	1e-06	1e-06		1e-06	1e-06	1e-06	1e-06	1e-06		1e-06	1e-06	1e-06	1e-06		1e-06	9.14e-06	1e-06	1e-06	1e-06	1e-06		1e-06	1e-06	1e-06	1e-06	0.000167		1e-06	1e-06	1e-06	1e-06
Anaeromassilibacillus senegalensis	92.84	9.02e-05	3.23e-05	1e-06	2.14e-05	1e-06	2.75e-05	1e-06	6.26e-05	1.18e-05	0.00162	0.000715		0.00243	0.00387	0.000928		1e-06	1e-06	1e-06		1e-06	0.000461	0.00032	0.00029	0.000153		1e-06	1e-06	1e-06	1e-06		0.00078938	1e-06	0.000712	0.000274	0.0002931	1.58e-05		0.00537	0.00628	0.00327	0.00397	0.00366	<0.01	1e-06	1e-06	1e-06	1e-06
Anaerospora hongkongensis	99.235	1e-06	1e-06	1e-06	1e-06	1e-06	1e-06	1e-06	1e-06	1e-06	1e-06	1e-06		1e-06	1e-06	1e-06		1e-06	1e-06	1e-06		1e-06	1e-06	1e-06	1e-06	1e-06		1e-06	1e-06	1e-06	1e-06		0.000347	0.000658	0.000548	0.0004563	0.000539	0.000729	<0.05	1e-06	1e-06	1e-06	1e-06	1e-06		1e-06	1e-06	1e-06	1e-06
Anaerosporobacter mobilis	94.09	1e-06	1.08e-05	1e-06	1e-06	1e-06	1e-06	1e-06	1e-06	0.000165	1e-06	0.000115		0.000317	0.000434	0.000587		1e-06	1e-06	1e-06		1e-06	0.000346	1e-06	0.000145	0.000153		1e-06	1e-06	1e-06	1e-06		2.21e-05	7.31e-05	1.83e-05	1e-06	1e-06	1.58e-05		0.000206	0.00804	0.000727	0.00141	0.000167		1e-06	1e-06	1e-06	1e-06
Anaerostipes caccae	99.77	3.01e-05	1e-06	1e-06	1e-06	0.000752	5.51e-05	1e-06	0.00161	1e-06	1e-06	1e-06		1e-06	1e-06	1e-06		1e-06	1e-06	1e-06		1e-06	1e-06	1e-06	1e-06	1e-06		1e-06	1e-06	1e-06	1e-06		1e-06	1e-06	1e-06	1e-06	1e-06	7.91e-05		0.000206	1e-06	1e-06	0.000828	1e-06		1e-06	1e-06	1e-06	1e-06
Anaerostipes hadrus	98.9707	0.0105646	0.009731	0.0175121	0.0458192	0.0590466	0.0343827	0.0584514	0.0160567	0.0039844	0.001439	0.0019057		0.003489	0.0036894	0.00482022	<0.05	1e-06	1e-06	1e-06	<0.01	0.001867	0.002877	0.0042018	0.005375	0.003517	<0.01	1e-06	7.35e-05	1e-06	1e-06	<0.05	0.00106154	0.00082264	0.0006021	0.001004	0.0045644	0.001203	<0.01	1e-06	0.002357	0.001453	0.0004968	0.008831	<0.01	1e-06	1e-06	0.00051	1e-06
Anaerotruncus colihominis	91.42	1e-06	1e-06	1e-06	1e-06	1e-06	1e-06	1e-06	1e-06	1e-06	1e-06	1e-06		1e-06	0.000145	0.000253		1e-06	1e-06	1e-06		1e-06	1e-06	1e-06	1e-06	1e-06		1e-06	1e-06	1e-06	1e-06		1e-06	1e-06	1e-06	1e-06	1e-06	1e-06		1e-06	1e-06	1e-06	1e-06	1e-06		1e-06	1e-06	1e-06	1e-06
Anaerotruncus rubiinfantis	92.5075	0.00021	0.0001725	1e-06	6.42e-05	2.09e-05	2.75e-05	8.96e-05	1e-06	0.0002716	0.000539	0.0002492		0.00233	0.004592	0.0018556		1e-06	1e-06	0.002292		0.000677	0.000461	0.000366	0.000581	1e-06		1e-06	1e-06	1e-06	1e-06		0.0002438	0.000101	0.000183	1e-06	2.34e-05	4.75e-05		0.000619	0.000196	0.00145	0.000331	0.000167		1e-06	1e-06	1e-06	1e-06
Anaerovorax odorimutans	92.985	7.52e-05	1.08e-05	1e-06	1e-06	1e-06	1e-06	2.24e-05	1e-06	1.58e-05	1e-06	1e-06		1e-06	3.61e-05	8.19e-05		1e-06	1e-06	1e-06		1e-06	1e-06	1e-06	1e-06	1e-06		1e-06	1e-06	1e-06	1.08e-05		9.59e-05	1.83e-05	3.65e-05	0.000274	1e-06	1e-06		1e-06	1e-06	1e-06	1e-06	1e-06		1e-06	1e-06	1e-06	1e-06
Anseongella ginsenosidimutans	84.73	0.000105	0.000183	0.00324	0.00428	0.00293	0.00438	0.00381	0.00223	0.00239	0.00288	0.00171		0.00211	0.00336	0.00227		1e-06	1e-06	0.000665	<0.01	0.000339	0.000576	9.14e-05	0.000145	0.000153	<0.05	0.000708	0.000294	6.04e-05	0.000205	<0.05	1.48e-05	1e-06	1e-06	1e-06	0.000246	1.58e-05	<0.01	0.000206	0.000196	1e-06	1e-06	0.000833	<0.01	1e-06	1e-06	2.24e-05	3.11e-05
Bacteroides caccae	99.675	0.00344	0.0037345	1e-06	2.14e-05	1e-06	1e-06	1e-06	1e-06	0.0001655	0.00018	0.000155		0.000317	0.000253	0.0001636		1e-06	1e-06	0.000172		0.000169	0.000115	0.0006857	0.00029	0.000611	<0.05	0.000386	0.000515	0.000423	0.00028		2.95e-05	8.22e-05	9.13e-05	9.13e-05	5.85e-05	0.000127		1e-06	1e-06	0.000363	8.28e-05	1e-06		8.18e-05	2.77e-05	3.73e-06	1e-06
Bacteroides caecimuris	95.4783	0.0003761	0.0004949	9.01e-05	0.0002996	6.27e-05	2.75e-05	0.0002688	0.000606	0.00035428	1e-06	0.0003174		1e-06	0.0006141	0.0002939		1e-06	1.18e-05	0.0012519		0.000677	1e-06	0.000503	0.001306	0.000306	<0.05	0.0087807	0.008159	0.006167	0.0058379		0.00056016	0.00109644	0.0006388	0.0004563	0.0003281	0.0004113		1e-06	1e-06	1e-06	0.000166	0.000167		0.000377	9.69e-05	0.00010063	0.00012422
Bacteroides cellulosilyticus	98.8037	0.0110072	0.0092778	0.011381	0.0214758	0.0209609	0.0328076	0.0110086	0.0210644	0.0014643	0.000539	0.0015212	<0.05	0.007716	0.009758	0.00897022		0.000134	0.0002299	0.0109856	<0.01	0.008974	0.010806	0.01056	0.007835	0.007642		0.0449583	0.04537	0.0455664	0.0461556		0.010327	0.0060714	0.021497	0.0056613	0.0100566	0.0106327		0.022066	0.000196	0.020726	0.0106624	0.021	<0.05	0.0080412	0.0106232	0.0020371	0.0316148
Bacteroides dorei	99.455	0.040241	0.040194	0.00012	4.28e-05	1e-06	1e-06	4.48e-05	2.09e-05	0.00108394	0.000899	0.00126675		0.000106	0.000361	0.000328		1e-06	0.000106	0.0018	<0.05	0.0039	0.00196	0.00265	0.00334	0.00244	<0.05	0.0054704	0.00441	0.0053204	0.00376		0.00064938	0.00162	0.000456	0.001	0.00221	0.00119		0.000206	1e-06	0.000727	0.000497	0.0005		0.00331	0.0036138	0.00251373	0.00203
Bacteroides faecichinchillae	97.395	1e-06	2.16e-05	1e-06	1e-06	1e-06	1e-06	1e-06	1e-06	1e-06	1e-06	6.75e-06		0.001057	0.000795	0.000471	<0.05	1e-06	1e-06	1e-06		0.000169	1e-06	9.14e-05	1e-06	1e-06		1e-06	1e-06	1e-06	1e-06		0.000738	0.0002463	0.0004743	0.000639	1.17e-05	0.000602		1e-06	1e-06	1e-06	1e-06	1e-06		1e-06	1e-06	1e-06	1e-06
Bacteroides faecis	99.218	0.0025872	0.0022911	1e-06	1e-06	2.09e-05	1e-06	8.96e-05	0.000188	0.004642	0.00468	0.0041735	<0.05	0.001163	0.0010486	0.00145332		6.69e-05	0.000283	0.0322699		0.002706	0.001843	0.0014178	0.001742	0.001223	<0.05	0.0070862	0.0077185	0.009132	0.0048785		0.00264408	0.00402154	0.0041375	0.0028286	0.0053019	0.0077038	<0.05	0.005371	0.000196	0.00218	0.0057096	0.006996		0.0083424	0.008133	0.00666133	0.00530506
Bacteroides finegoldii	98.1883	0.0035212	0.0040983	3e-05	1e-06	1e-06	1e-06	1e-06	1e-06	0.0008275	1e-06	0.0012452		0.020635	0.0105786	0.0108262	<0.05	1e-06	0.0002365	0.0043083		0.008298	0.000115	0.0060844	0.005665	0.006262	<0.05	0.0008683	0.000809	0.001511	0.000905		0.0093556	0.0106155	0.0065501	0.009583	0.0021396	0.0027528	<0.01	0.011238	0.000392	0.007996	0.0016528	0.00899	<0.01	0.0068897	0.0009417	0.0036754	0.0009013
Bacteroides fragilis	99.2383	0.0011731	0.0015818	0.0008111	0.0002354	0.0005219	0.0005507	0.0003358	0.00071	0.00044864	1e-06	0.0004789		0.000952	0.0009397	0.0006337		1e-06	1e-06	2.46e-05	<0.01	1e-06	0.000115	1e-06	1e-06	0.000306	<0.05	1.61e-05	1e-06	1e-06	1.08e-05	<0.05	0.004908	0.0042154	0.0039635	0.0046593	0.0021776	0.004057		1e-06	1e-06	1e-06	0.0001656	0.000334	<0.05	9.82e-05	1e-06	3.73e-06	1e-06
Bacteroides intestinalis	99.24	0.0007821	0.0008605	0.000601	0.0010486	0.0007309	0.00113	0.000874	0.0011918	0.0018209	0.00126	0.0010837		0.003806	0.00495	0.004973		1e-06	2.95e-05	0.003078	<0.05	0.001359	0.00138	0.00128	0.00174	0.00153		0.0021543	0.002577	0.00133	0.0014746		0.0006051	0.0003103	0.0008945	0.000913	0.0010668	0.0012817		0.000619	1e-06	1e-06	8.28e-05	0.0005	<0.01	0.000344	0.000637	0.000734	0.003509
Bacteroides nordii	99.455	0.0007221	0.0007098	0.020661	0.010556	0.020564	0.010496	0.0213	0.03117	0.00228	0.00234	0.002352		0.0018	0.004629	0.0013078	<0.05	1e-06	5.31e-05	0.004218	<0.01	0.00169	0.002305	0.0020157	0.00218	0.00122	<0.05	0.000193	7.35e-05	0.000242	6.46e-05	<0.05	0.0016159	0.00217	0.0019948	0.003745	0.0011017	0.0020533	<0.01	0.006393	1e-06	0.006177	0.004386	0.005827	<0.01	0.0023055	0.0009417	0.0009879	4.66e-05
Bacteroides oleiciplenus	98.26	3.01e-05	0.000129	0.00144	0.00111	0.00138	0.00185	0.00105	0.00138	0.00541	0.00755	0.00416		0.00254	0.0022	0.00176		1e-06	1e-06	0.00345		0.00627	0.000115	0.00622	0.00319	0.00229		0.000836	0.000515	0.00121	0.000722		0.00371	0.0017	0.00718	0.00265	0.00169	0.00207		0.03	0.000392	0.00363	0.00869	0.01		0.000147	0.000125	0.000127	7.76e-05
Bacteroides ovatus	98.7631	0.0131776	0.0139189	0.0033332	0.0004062	0.0009609	0.0010191	0.0019278	0.0018157	0.0108607	0.007737	0.0107627		0.020038	0.025977	0.0205948		1e-06	0.0001475	0.0175828		0.019298	0.006791	0.0155868	0.016555	0.011154		0.0021076	0.0024265	0.0024184	0.0017991		0.0121708	0.0148806	0.0120773	0.0084063	0.0190895	0.0152614		0.006189	0.000784	0.004357	0.007784	0.01682		0.0056194	0.0015368	0.00403046	0.00210836
Bacteroides paurosaccharolyticus	92.39	0.00108	0.000979	1e-06	1e-06	2.09e-05	1e-06	1e-06	1e-06	5.91e-05	1e-06	8.1e-05		0.000423	0.000217	0.000205		1e-06	1e-06	0.00207		0.000339	1e-06	0.000274	0.00029	0.000306		1.61e-05	1e-06	1e-06	1e-06		0.000398	0.00042	0.000219	0.000639	0.000328	0.000301		0.000206	1e-06	1e-06	8.28e-05	1e-06		1e-06	1e-06	1e-06	1e-06
Bacteroides salyersiae	99.24	0.00015	0.0002148	0.00015	0.000492	4.18e-05	1e-06	2.24e-05	8.35e-05	0.0003976	0.00018	0.0002762		0.000317	7.23e-05	0.000273		1e-06	1e-06	1e-06		0.000169	0.000115	0.000137	0.000435	0.000306		1.61e-05	1e-06	6.04e-05	1e-06		0.0002508	0.00044814	7.3e-05	0.0010913	0.0006208	0.0009335		0.000413	1e-06	1e-06	8.28e-05	0.000167		8.18e-05	2.77e-05	2.98e-05	1e-06
Bacteroides sartorii	100	0.00194	0.0018	3e-05	1e-06	1e-06	1e-06	1e-06	1e-06	0.000181	0.000539	0.000601		0.000106	0.000145	0.000102		1e-06	1e-06	0.000715		0.000508	1e-06	0.000594	0.00029	0.000458	<0.05	0.000708	0.000662	0.000181	0.000151		0.000553	0.000356	0.000201	0.000365	0.00115	0.00076		0.000413	0.000196	1e-06	0.000331	1e-06		3.27e-05	6.92e-05	4.1e-05	1e-06
Bacteroides stercorirosoris	97.9875	9.02e-05	0.0001075	0.001261	0.001496	0.0009816	0.0016255	0.0007614	0.0011069	0.005942	0.007019	0.004875		0.001163	0.002748	0.0018085		1e-06	5.9e-06	0.003621		0.005589	0.00023	0.0060847	0.00552	0.002294		0.0009321	0.001176	0.000967	0.0006253		0.0037231	0.0019561	0.008086	0.0022913	0.0015222	0.0022935		0.02073	0.000196	0.00909	0.012169	0.012323		0.0002129	0.00018	0.00010433	0.0001087
Bacteroides stercoris	99.74	0.011897	0.011022	0.000931	0.0012614	0.0009612	0.0011275	0.00112	0.000961	0.00243432	0.00162	0.001595		0.00254	0.00343	0.0005256		1e-06	2.36e-05	0.0002709		0.001519	0.001385	0.0029254	0.00232	0.002746	<0.05	3.22e-05	0.000294	6.04e-05	2.15e-05		0.0040456	0.00364824	0.0023393	0.0019213	0.0032667	0.005065		0.000619	0.000196	1e-06	0.0001656	0.001667	<0.05	0.0009656	0.0001385	0.00026886	0.00011676
Bacteroides thetaiotaomicron	98.2055	0.0085224	0.0095834	0.000841	6.42e-05	0.000188	0.000551	0.000986	0.0018409	0.0104488	0.02036	0.0099777		0.010211	0.020108	0.0100955		0.000401	0.000449	0.050837		0.011524	0.005535	0.0105487	0.010725	0.010458	<0.05	0.0903924	0.080508	0.0765894	0.0492334		0.00852596	0.0101826	0.0085313	0.01	0.0205744	0.0202689		0.011032	1e-06	0.020727	0.0214056	0.021		0.0107031	0.0091105	0.00820283	0.00807306
Bacteroides uniformis	98.3129	0.0658603	0.0548622	0.0621611	0.0538298	0.0539939	0.0528862	0.0531558	0.0638848	0.055537	0.041618	0.0418422		0.058989	0.0514433	0.0492559		0.000468	0.0008499	0.0430331	<0.05	0.098298	0.033917	0.0791022	0.078851	0.053208	<0.05	0.0117065	0.0114745	0.0131828	0.0107703		0.0468788	0.0474804	0.0483813	0.048671	0.0574988	0.0442065		0.108247	0.001959	0.086173	0.0646366	0.094832		0.0244067	0.0185592	0.0269797	0.0367593
Bacteroides vulgatus	97.984	0.150154	0.150718	0.0011412	0.0010484	0.0006058	0.0007988	0.0012542	0.0013366	0.101002	0.074994	0.121963	<0.05	0.004229	0.0066059	0.00482474		0.0003348	0.0043979	0.0400945	<0.01	0.155745	0.080475	0.135973	0.121793	0.092027	<0.01	0.338859	0.30352	0.331319	0.311248		0.0376864	0.100677	0.0356086	0.0684725	0.0819392	0.0584534	<0.01	0.0166	0.001177	0.010168	0.0112498	0.035494		0.145904	0.12274	0.0654371	0.0960257
Bacteroides xylanisolvens	99.3483	0.006647	0.0072193	0.0005701	1e-06	0.000668	0.000606	0.000963	0.000939	0.0034194	0.00234	0.003195		0.003701	0.0053084	0.0057564		1e-06	0.0002065	0.0079075		0.004237	0.00115	0.003158	0.002035	0.002143		0.0004661	0.000441	0.000544	0.0005498		0.0046623	0.0030035	0.0041796	0.002284	0.0029973	0.0018087		0.001032	0.000196	0.001817	0.002978	0.005659		0.0049055	0.0009684	0.0022739	0.0010639
Bacteroides xylanolyticus	98.21	0.011305	0.0110523	1e-06	1e-06	1e-06	1e-06	1e-06	1e-06	0.00334294	0.00162	0.000843	<0.05	0.029194	0.0722781	0.111998	<0.05	1e-06	1e-06	1e-06	<0.01	0.012197	0.007152	0.0144381	0.015372	0.013671	<0.01	0.0081683	0.00802	0.0067604	0.010362		0.00894	0.001078	0.0047283	0.001096	0.000936	0.000839	<0.01	1e-06	0.000589	0.000727	8.28e-05	1e-06		1e-06	1e-06	0.00022386	1e-06
Barnesiella intestinihominis	99.2557	0.007182	0.0079563	3e-05	2.14e-05	6.27e-05	2.75e-05	0.0003804	6.27e-05	0.00045334	0.00018	0.00047165		0.000634	0.0014091	0.00111262		1e-06	1e-06	4.93e-05		0.001358	0.000806	0.0016941	0.000725	0.000612		1e-06	1e-06	1e-06	1e-06		0.002509	0.0050138	0.0016776	0.004296	0.0042737	0.0037167	<0.05	1e-06	1e-06	1e-06	8.28e-05	1e-06		1e-06	1e-06	1.12e-05	1e-06
Barnesiella viscericola	91.52	0.000165	0.00014	1e-06	1e-06	0.000125	5.51e-05	6.72e-05	2.09e-05	1e-06	1e-06	1.35e-05		0.000423	0.000325	0.000253		1e-06	1e-06	1e-06		0.000508	0.000115	0.000823	0.000871	0.000458		1e-06	1e-06	1e-06	1e-06		5.16e-05	9.14e-06	1.83e-05	1e-06	5.85e-05	1e-06		0.00144	1e-06	0.00145	0.000497	0.000167		1e-06	1e-06	1e-06	1e-06
Bifidobacterium faecale	98.1625	0.0041802	0.0038848	3e-05	1e-06	2.09e-05	2.75e-05	1e-06	2.09e-05	0.0624938	0.04144	0.0521401	<0.05	0.000634	0.0006503	0.00128924		1e-06	0.0009615	1e-06		0.000846	0.053455	0.0003657	0.00029	0.0029		3.22e-05	1e-06	0.000242	3.23e-05		0.0209149	0.0314253	0.0105291	0.031456	0.0209016	0.0318174	<0.01	0.00206	0.004312	0.00182	0.0019888	0.00366	<0.01	0.0522875	0.0017169	0.0629049	5.436e-05
Bifidobacterium longum	100	0.00334	0.002911	1e-06	1e-06	1e-06	1e-06	1e-06	1e-06	0.0017397	0.00216	0.0015135	<0.05	1e-06	1e-06	1e-06		1e-06	2.36e-05	2.46e-05		1e-06	0.000115	0.000137	1e-06	1e-06		1e-06	1e-06	6.04e-05	7.54e-05		1.476e-05	1.83e-05	1e-06	1e-06	1e-06	1e-06		1e-06	1e-06	1e-06	1e-06	1e-06		6.55e-05	1e-06	2.24e-05	1e-06
Bifidobacterium stellenboschense	88.6	1e-06	1e-06	1e-06	1e-06	1e-06	1e-06	1e-06	1e-06	1e-06	1e-06	6.75e-06		1e-06	1e-06	1e-06		1e-06	1e-06	1e-06		1e-06	0.00023	0.000274	0.000145	0.000306		3.22e-05	0.000147	1e-06	1e-06		1e-06	1e-06	1e-06	1e-06	1e-06	1e-06		1e-06	1e-06	1e-06	1e-06	1e-06		1e-06	1e-06	1e-06	1e-06
Blautia caecimuris	99.77	4.51e-05	7.53e-05	1e-06	1e-06	1e-06	1e-06	1e-06	1e-06	3.15e-05	1e-06	0.000202		0.000211	0.000145	5.46e-05		1e-06	2.95e-05	1e-06		1e-06	1e-06	4.57e-05	1e-06	1e-06		1e-06	1e-06	1e-06	1e-06		1e-06	1.83e-05	3.65e-05	1e-06	2.34e-05	1e-06		0.000206	0.000392	0.00109	0.00091	1e-06		0.000802	0.00018	0.00112	1e-06
Blautia faecis	100	0.00743	0.0067	6.01e-05	4.28e-05	1e-06	1e-06	1e-06	1e-06	0.000217	1e-06	0.000412		0.000317	0.000108	6.14e-05		1e-06	1.77e-05	0.000493	<0.05	0.00135	0.000576	0.00288	0.00334	0.00168		1e-06	7.35e-05	1e-06	4.31e-05		0.000679	0.00101	0.000712	0.000274	0.00267	0.000918		0.000206	1e-06	1e-06	1e-06	1e-06		0.00036	1e-06	0.000347	1e-06
Blautia hydrogenotrophica	99.43	0.000105	6.45e-05	1e-06	1e-06	1e-06	1e-06	1e-06	1e-06	2.76e-05	0.00288	0.0043602		0.000317	1e-06	0.00088682		1e-06	1e-06	1e-06	<0.01	0.00898	0.02	0.00805	0.00726	0.00718		1e-06	1e-06	6.04e-05	1e-06		2.21e-05	5.48e-05	1e-06	0.000274	0.000105	1.58e-05		0.000619	0.060392	1e-06	1e-06	0.000833		1e-06	1e-06	1e-06	1e-06
Blautia luti	99.4733	0.0055371	0.004741	0.00015	1e-06	1e-06	2.75e-05	4.48e-05	8.35e-05	0.0012193	0.000899	0.00241375		0.000317	0.000108	0.0001091		1e-06	1.77e-05	0.002017		1e-06	0.000346	0.00032	0.000145	0.000611		4.82e-05	7.35e-05	1e-06	1e-06		0.0002655	0.00028354	0.0002188	9.13e-05	0.0001284	0.0001267		0.000206	0.000196	1e-06	8.28e-05	1e-06		0.0008998	0.0001937	0.0075256	1.55e-05
Blautia marasmi	98.2478	1e-06	1e-06	0.0305402	0.050642	0.0203553	0.0072428	0.0202464	0.0403549	0.000299	0.000539	0.000148	<0.05	0.000106	0.000217	0.000102	<0.05	1e-06	1e-06	1e-06	<0.01	0.000677	0.010115	0.0016	0.00116	0.00153	<0.01	1e-06	1e-06	1e-06	1e-06	<0.05	0.00162	0.00194	0.00122	0.001	0.0073917	0.00486	<0.05	0.00124	0.000392	1e-06	0.0019	1e-06	<0.01	1e-06	1e-06	1e-06	1e-06
Blautia wexlerae	99.8467	0.0129251	0.01179	1e-06	1e-06	4.18e-05	1e-06	1e-06	6.27e-05	0.002711	0.002699	0.0032455	<0.05	1e-06	1e-06	1e-06		1e-06	1e-06	2.46e-05		0.000169	0.015097	0.0001827	0.000435	0.000917		3.22e-05	7.35e-05	1e-06	1e-06		6.64e-05	0.0003015	1e-06	0.000456	0.000444	0.0001108		1e-06	1e-06	1e-06	1e-06	0.000167		0.000213	1e-06	0.0008166	1e-06
Burkholderia multivorans	99.46	1e-06	1e-06	1e-06	1e-06	1e-06	1e-06	1e-06	1e-06	1e-06	1e-06	1e-06		1e-06	1e-06	1e-06		1e-06	1e-06	1e-06		1e-06	1e-06	1e-06	1e-06	1e-06		1e-06	1e-06	1e-06	1e-06		1e-06	1e-06	1e-06	1e-06	1e-06	1e-06		0.001649	0.000588	0.00109	0.000993	0.002826	<0.01	1e-06	1e-06	1e-06	1e-06
Buttiauxella warmboldiae	99.3533	1e-06	1e-06	1e-06	1e-06	1e-06	1e-06	1e-06	1e-06	1.97e-05	1e-06	2.7e-05		0.00127	0.0007953	0.00050542	<0.05	0.06147	0.05129	0.00838	<0.05	0.001186	0.00023	0.001417	0.00174	0.001834	<0.05	0.000289	0.000147	0.000181	0.000162	<0.05	1e-06	3.65e-05	3.65e-05	1e-06	4.68e-05	4.75e-05		1e-06	1e-06	1e-06	1e-06	0.000167		1e-06	1e-06	1e-06	1e-06
Butyricicoccus pullicaecorum	84.7833	0.0002861	0.0003338	1e-06	1e-06	1e-06	1e-06	1e-06	1e-06	0.0023206	0.00216	0.0007082	<0.05	0.00074	0.000722	0.0006345	<0.05	1e-06	1e-06	1e-06		0.000169	0.000115	0.000137	0.000145	0.000153		1e-06	1e-06	1e-06	1e-06		0.0013407	0.00188	0.0005296	0.0010953	0.0003861	0.0011917	<0.05	0.00124	0.002162	1e-06	0.0004968	0.0005		1e-06	1e-06	1e-06	1e-06
Butyricimonas faecihominis	97.4578	0.0006614	0.0011616	1e-06	2.14e-05	1e-06	2.75e-05	1e-06	1e-06	0.00032708	1e-06	3.37e-05		0.005177	0.0034703	0.00220132	<0.05	1e-06	1.18e-05	0.0011593		0.001189	1e-06	0.0017397	0.001306	0.001373	<0.05	0.0011254	0.0008825	0.000664	0.0004318		7.382e-05	0.00018278	0.0001279	0.0002743	0.0001287	0.0002057		0.000825	1e-06	0.000363	0.000579	1e-06		0.0003927	0.0046636	0.0054099	0.0018645
Butyricimonas paravirosa	97.2033	0.000255	0.0002368	1e-06	1e-06	1e-06	2.75e-05	1e-06	1e-06	1.574e-05	1e-06	2.025e-05		0.001162	0.0013734	0.00228282	<0.05	1e-06	1e-06	0.0004681		0.000677	1e-06	0.0001371	0.000145	0.001375	<0.05	0.0031717	0.0029385	0.001812	0.001278		0.0003317	0.000174	0.0004014	0.0002743	0.0001288	9.5e-05		0.000412	1e-06	0.000363	0.000332	1e-06		0.0003601	0.0002073	0.0093496	0.0065688
Butyricimonas virosa	99.455	0.000571	0.0007748	1e-06	1e-06	1e-06	1e-06	1e-06	1e-06	0.0034597	0.00126	0.0014835	<0.05	0.00116	0.000867	0.00144	<0.05	1e-06	1e-06	0.00234		0.000339	0.000115	0.000229	1e-06	1e-06	<0.05	0.0007561	0.000882	0.000725	0.000938		0.000192	6.4e-05	7.3e-05	0.00119	0.0001637	0.0001578		0.000619	0.000392	1e-06	0.0005798	0.000167		1e-06	1.38e-05	3.73e-05	4.656e-05
Butyrivibrio crossotus	98.6367	0.0102251	0.010215	1e-06	2.14e-05	4.18e-05	1e-06	4.48e-05	1e-06	0.000883	0.00252	0.0019002		0.010106	0.0200361	0.0300546	<0.05	1e-06	1e-06	2.46e-05	<0.01	0.00525	0.00277	0.0059014	0.00435	0.006263		1e-06	1e-06	1e-06	1e-06		0.01017	0.00370054	0.00654	0.0200913	0.0100117	0.00339	<0.01	0.000413	1e-06	1e-06	1e-06	0.00117		1e-06	1e-06	9.32e-05	7.76e-06
Christensenella massiliensis	89.2533	0.0049452	0.0061608	3e-05	1e-06	1e-06	2.75e-05	1e-06	2.09e-05	0.00207802	0.001438	0.00097875	<0.05	0.000317	0.0001807	0.00049172		1e-06	1e-06	4.93e-05		0.000169	0.000346	9.14e-05	0.000145	0.000306		1e-06	1e-06	1e-06	1e-06		0.00410306	0.00287714	0.0012046	0.001646	0.0011017	0.001898	<0.01	1e-06	0.000588	0.001453	0.0011588	0.000834		1e-06	1e-06	1e-06	1e-06
Christensenella minuta	91.5314	4.51e-05	3.23e-05	1e-06	1e-06	1e-06	1e-06	2.24e-05	1e-06	0.00052382	0.000719	7.42e-05		0.000634	0.000362	0.0004298	<0.05	1e-06	1e-06	0.00128		0.000169	0.000115	0.0003197	1e-06	1e-06		1e-06	1e-06	1e-06	1e-06		0.00028048	0.0004022	0.0006758	9.13e-05	0.000117	0.000142		1e-06	0.000196	1e-06	1e-06	1e-06		1e-06	1e-06	1e-06	1e-06
Christensenella timonensis	86.23	0.000271	0.00014	1e-06	1e-06	1e-06	1e-06	1e-06	1e-06	4.73e-05	0.00018	0.00031		0.00116	1e-06	7.51e-05		1e-06	1e-06	1e-06		1e-06	1e-06	9.14e-05	0.000145	0.000153		1e-06	1e-06	1e-06	1e-06		0.00109	0.000868	0.000949	0.001	0.000433	0.000871	<0.01	1e-06	1e-06	1e-06	0.000166	0.000333		1e-06	1e-06	1e-06	1e-06
Citrobacter amalonaticus	99.57	1e-06	1e-06	1e-06	1e-06	1e-06	1e-06	1e-06	1e-06	1e-06	1e-06	1e-06		0.03	0.00777	0.030348	<0.05	1e-06	1e-06	1e-06		1e-06	1e-06	1e-06	1e-06	1e-06		1e-06	1e-06	1e-06	1e-06		1e-06	1e-06	1e-06	1e-06	1e-06	1e-06		1e-06	1e-06	1e-06	1e-06	1e-06		1e-06	1e-06	1e-06	1e-06
Citrobacter braakii	97.6683	0.000331	0.00029	0.00192	0.0019214	0.0033036	0.002448	0.0040796	0.0019818	1.18e-05	1e-06	3.37e-05	<0.05	1e-06	0.0001083	1.364e-05	<0.05	1e-06	1e-06	9.85e-05		0.010847	0.010025	0.010412	0.00987	0.020306	<0.05	0.000257	0.000147	0.000363	0.0001078	<0.05	2.95e-05	1e-06	1.83e-05	1e-06	1e-06	1e-06	<0.01	0.001031	0.000196	1e-06	0.0020728	0.002167	<0.05	1e-06	1.38e-05	2.613e-05	2.328e-05
Citrobacter freundii	97.8529	0.000736	0.0006238	0.00228	0.002207	0.004199	0.002923	0.005576	0.0020718	1.574e-05	1e-06	2.02e-05	<0.05	1e-06	0.0006141	0.0005321		1e-06	1e-06	0.0001723	<0.05	1e-06	0.003345	1e-06	1e-06	1e-06	<0.05	0.0004021	1e-06	1e-06	8.62e-05	<0.05	7.38e-06	1.83e-05	3.65e-05	1e-06	1e-06	1e-06	<0.01	0.001031	0.000588	1e-06	0.0025628	0.004	<0.05	3.27e-05	1e-06	1.119e-05	7.76e-06
Citrobacter koseri	99.03	1e-06	1e-06	1e-06	1e-06	2.09e-05	1e-06	1e-06	1e-06	1e-06	1e-06	1e-06		1e-06	1e-06	1e-06		1e-06	1e-06	1e-06		1e-06	1e-06	1e-06	1e-06	1e-06	<0.05	0.000241	0.000147	0.000423	0.000259		1e-06	1e-06	1e-06	1e-06	1e-06	1e-06		1e-06	1e-06	1e-06	1e-06	1e-06		1e-06	1e-06	1e-06	1e-06
Citrobacter murliniae	99.405	0.000331	0.000355	0.00114	0.0014528	0.0022536	0.0014375	0.0026224	0.0014009	1e-06	1e-06	6.75e-06	<0.05	0.000528	0.000361	0.000778		0.00408	0.0038559	0.000197	<0.05	0.000339	0.002535	0.000274	0.00029	0.000611	<0.05	0.000113	7.35e-05	1e-06	6.46e-05		0.000679	0.000356	0.000529	0.000365	0.0002337	0.000269	<0.05	0.000413	1e-06	0.00109	0.000745	0.000833	<0.05	1e-06	1e-06	7.46e-06	1e-06
Citrobacter sedlakii	99.14	1e-06	1e-06	1e-06	1e-06	1e-06	1e-06	1e-06	1e-06	1e-06	1e-06	1e-06		0.00169	0.000759	0.00214	<0.05	1e-06	1e-06	1e-06		1e-06	1e-06	1e-06	1e-06	1e-06		1e-06	1e-06	1e-06	1e-06		1e-06	1e-06	1e-06	1e-06	1e-06	1e-06		1e-06	1e-06	1e-06	1e-06	1e-06		1e-06	1e-06	1e-06	1e-06
Cloacibacillus evryensis	99.135	0.0011452	0.0034883	0.00018	0.0001714	0.0002299	0.000303	0.0006274	0.000209	0.00083154	0.000539	0.00236195		0.000211	0.0003251	0.0057985		1e-06	5.9e-06	0.177859	<0.05	1e-06	0.00023	9.14e-05	0.000871	0.000611		0.0005632	0.000441	0.0007254	0.0002913		0.00011838	1e-06	1e-06	1e-06	2.34e-05	1e-06	<0.05	0.000413	0.010784	0.00291	0.00257	0.008157		0.0005398	0.005968	0.00174576	0.190359
Clostridium argentinense	100	1e-06	1e-06	1e-06	1e-06	1e-06	1e-06	1e-06	1e-06	1e-06	1e-06	1e-06		0.000106	1e-06	1e-06		1e-06	1e-06	1e-06		1e-06	1e-06	1e-06	0.000145	1e-06		1e-06	1e-06	1e-06	1e-06		1e-06	0.000429	3.65e-05	0.000913	1e-06	1e-06		1e-06	1e-06	1e-06	1e-06	1e-06		1e-06	1e-06	1e-06	1e-06
Clostridium cochlearium	100	1e-06	1e-06	1e-06	1e-06	1e-06	1e-06	1e-06	1e-06	1e-06	1e-06	1e-06		1e-06	1e-06	0.000205		1e-06	1e-06	1e-06		1e-06	1e-06	1e-06	1e-06	1e-06		1e-06	1e-06	1e-06	1e-06		1e-06	1e-06	1e-06	1e-06	1e-06	1e-06		1e-06	1e-06	1e-06	1e-06	1e-06		1e-06	1e-06	1e-06	1e-06
Clostridium intestinale	99.77	1e-06	1e-06	1e-06	1e-06	1e-06	1e-06	1e-06	1e-06	1e-06	1e-06	1e-06		1e-06	1e-06	1e-06		1e-06	1e-06	1e-06		1e-06	1e-06	1e-06	1e-06	1e-06		1e-06	1e-06	1e-06	1e-06		0.000981	0.000228	0.00031	0.000274	0.000281	7.91e-05		1e-06	1e-06	1e-06	1e-06	1e-06		1e-06	1e-06	1e-06	1e-06
Clostridium puniceum	99.77	1e-06	1e-06	1e-06	1e-06	1e-06	1e-06	1e-06	1e-06	1e-06	1e-06	1e-06		0.00106	0.000903	0.000573	<0.05	1e-06	1e-06	1e-06		1e-06	1e-06	1e-06	1e-06	1e-06		1e-06	1e-06	1e-06	1e-06		1e-06	1e-06	1e-06	1e-06	1e-06	1e-06		1e-06	1e-06	1e-06	1e-06	1e-06		1e-06	1e-06	1e-06	1e-06
Clostridium saccharoperbutylacetonicum	100	1e-06	1e-06	1e-06	1e-06	1e-06	1e-06	1e-06	1e-06	1e-06	1e-06	1e-06		0.00254	0.00394	0.00316	<0.05	1e-06	1e-06	1e-06		0.000169	1e-06	0.000457	0.000871	0.000306		1e-06	1e-06	1e-06	1e-06		1e-06	1e-06	1e-06	1e-06	1e-06	1e-06		1e-06	1e-06	1e-06	1e-06	1e-06		1e-06	1e-06	1e-06	1e-06
Clostridium sporogenes	99.05	3e-05	1.08e-05	1e-06	1e-06	1e-06	1e-06	1e-06	1e-06	1e-06	1e-06	6.75e-06		0.002428	0.0104077	0.0084883	<0.05	1e-06	1.18e-05	1e-06		1e-06	0.00023	4.57e-05	1e-06	0.000611		1e-06	7.35e-05	1e-06	1e-06		1e-06	0.0008672	9.13e-05	9.13e-05	0.0002809	0.0002852		0.011557	0.000196	0.054901	1e-06	0.054668		1e-06	1.38e-05	0.00660746	7.76e-06
Colidextribacter massiliensis	98.2567	0.0002702	9.68e-05	1e-06	1e-06	1e-06	1e-06	1e-06	1e-06	0.00014568	1e-06	3.37e-05		0.000106	7.23e-05	0.000218		1e-06	1e-06	1e-06		0.000677	0.000115	0.0002747	0.000145	1e-06		1e-06	1e-06	1e-06	1e-06		1e-06	2.74e-05	1e-06	9.13e-05	2.34e-05	7.91e-05		1e-06	0.000196	1e-06	8.28e-05	0.000333		1e-06	5.54e-05	2.24e-05	1e-06
Collinsella aerofaciens	99.435	0.003995	0.00497	1e-06	2.14e-05	1e-06	5.51e-05	1e-06	1e-06	0.0400236	0.01	0.00547675	<0.05	0.000634	0.0031823	0.00145		1e-06	5.9e-06	0.0008866		0.00102	0.00311	0.000869	0.000581	0.001533		3.22e-05	7.35e-05	0.000121	4.31e-05		0.000317	0.000567	0.000201	9.13e-05	0.00112	0.00119		1e-06	1e-06	1e-06	1e-06	0.000167		0.000147	0.000277	0.000403	1e-06
Collinsella intestinalis	90.02	1e-06	1e-06	1e-06	1e-06	1e-06	1e-06	1e-06	1e-06	1e-06	1e-06	1e-06		1e-06	1e-06	1.36e-05		1e-06	1e-06	1e-06		1e-06	1e-06	1e-06	1e-06	1e-06		1e-06	1e-06	1e-06	1e-06		1.48e-05	1e-06	1e-06	1e-06	1.17e-05	3.17e-05		1e-06	1e-06	1e-06	1e-06	1e-06		1e-06	1e-06	1.86e-05	1e-06
Coprococcus catus	99.55	0.000301	0.000226	1e-06	1e-06	1e-06	1e-06	1e-06	1e-06	1e-06	1e-06	1e-06		0.000528	7.23e-05	1e-06		1e-06	1e-06	1e-06		1e-06	0.000115	4.57e-05	0.00029	0.000306		3.22e-05	1e-06	1e-06	1e-06		0.000103	1e-06	0.000274	1e-06	4.68e-05	1.58e-05		1e-06	1e-06	1e-06	1e-06	1e-06		1e-06	1e-06	1e-06	1e-06
Cronobacter dublinensis	98.7767	1e-06	1e-06	9.01e-05	4.28e-05	6.27e-05	5.51e-05	4.48e-05	4.18e-05	1e-06	1e-06	1e-06		1e-06	1e-06	1e-06		1e-06	1e-06	4.93e-05		1e-06	1e-06	0.0005487	0.000145	0.000764	<0.05	1e-06	1e-06	1e-06	1e-06		1e-06	1e-06	1e-06	1e-06	1e-06	1e-06	<0.05	1e-06	1e-06	1e-06	8.28e-05	1e-06		1e-06	1e-06	1e-06	1e-06
Cronobacter helveticus	98.386	1e-06	1e-06	1e-06	1e-06	1e-06	1e-06	1e-06	1e-06	7.88e-06	1e-06	1e-06		1e-06	1e-06	1e-06		0.009099	0.00744	0.0002958	<0.05	0.00102	0.00023	0.0013714	0.000871	0.003664	<0.01	0.153045	0.249263	0.257314	0.18612	<0.05	0.00065618	0.0006031	0.0002373	0.0006399	0.0003515	0.0001424		0.098256	0.178635	0.30109	0.209689	0.095834	<0.01	3.27e-05	1.38e-05	1.12e-05	2.33e-05
Cronobacter pulveris	96.07	1e-06	1.08e-05	1e-06	1e-06	1e-06	1e-06	1e-06	1e-06	1e-06	1e-06	1e-06		0.000211	1e-06	1e-06		0.00314	0.0029508	0.020813		1e-06	1e-06	4.57e-05	1e-06	0.000306	<0.01	0.0082469	0.0102205	0.0103022	0.0074432	<0.05	1e-06	1e-06	1e-06	1e-06	1e-06	1e-06		0.001031	0.005492	0.007633	0.0079468	0.00216	<0.01	1e-06	1e-06	1e-06	1e-06
Cronobacter turicensis	99.03	1e-06	1e-06	1e-06	2.14e-05	1e-06	2.75e-05	1e-06	1e-06	1e-06	1e-06	1e-06		1e-06	1e-06	1e-06		1e-06	1e-06	1e-06		1e-06	1e-06	0.000183	1e-06	0.000764		1e-06	1e-06	1e-06	1.08e-05		1e-06	1e-06	1e-06	1e-06	1e-06	1e-06		1e-06	1e-06	1e-06	1e-06	1e-06		1e-06	1e-06	1e-06	1e-06
Cronobacter zurichensis	99.57	1e-06	1e-06	1e-06	1e-06	1e-06	1e-06	1e-06	1e-06	1e-06	1e-06	1e-06		0.000211	0.000108	0.000246		0.000401	0.000378	0.000246		1e-06	1e-06	9.14e-05	1e-06	0.000458		1e-06	1e-06	1e-06	1e-06	<0.05	0.000634	0.000411	0.000767	0.000639	0.000293	0.000317	<0.05	1e-06	1e-06	1e-06	1e-06	1e-06		1.64e-05	1e-06	1e-06	1e-06
Cuneatibacter caecimuris	100	3.01e-05	1e-06	1e-06	1e-06	1e-06	1e-06	1e-06	1e-06	5.12e-05	0.00018	0.000142		1e-06	0.000253	0.000143		1e-06	1e-06	1e-06		1e-06	1e-06	1e-06	1e-06	1e-06		1e-06	1e-06	1e-06	1e-06		2.95e-05	5.48e-05	5.48e-05	1e-06	2.34e-05	3.17e-05		1e-06	1e-06	1e-06	0.000166	0.000167		1e-06	1e-06	7.46e-06	1e-06
Desulfosporosinus orientis	89.7	1e-06	5.38e-05	1e-06	1e-06	1e-06	1e-06	1e-06	1e-06	1e-06	1e-06	1e-06		0.00148	1e-06	0.00809		1e-06	1e-06	1e-06	<0.05	0.00152	0.00023	0.00229	0.00189	0.00199		1e-06	1e-06	1e-06	1e-06		0.00258	0.000265	0.000858	0.00776	7.03e-05	0.0012		1e-06	1e-06	1e-06	1e-06	1e-06		1e-06	1e-06	1e-06	1e-06
Desulfovibrio desulfuricans	98.37	0.0003151	0.000183	0.001831	0.0008552	0.0018627	0.0020891	0.0010538	0.0020891	5.904e-05	0.000539	8.765e-05	<0.05	1e-06	1e-06	8.18e-05	<0.05	1e-06	1e-06	0.001134	<0.01	1e-06	0.00023	1e-06	1e-06	1e-06	<0.05	8.04e-05	0.000147	1e-06	6.47e-05		1e-06	9.14e-06	1e-06	0.000183	2.34e-05	1.58e-05	<0.01	0.000619	0.000588	1e-06	0.000662	1e-06	<0.05	8.18e-05	0.0001525	1.493e-05	0.0002176
Desulfovibrio piger	96.752	0.00201	0.0022161	0.00024	0.0001498	0.0052855	0.0059811	0.0047696	0.0010654	0.00080748	0.00162	0.0014914		0.001376	0.0023161	0.00395524		1e-06	1.18e-05	0.000788		0.010508	0.00403	0.0102881	0.011907	0.010693		0.0026662	0.001687	0.0015108	0.0030444		0.0017785	0.00222658	0.0009311	0.000274	0.0015234	3.17e-05		0.009286	0.005099	0.001817	0.0037228	0.003834		0.0012127	0.0032148	0.0009988	0.010684
Desulfovibrio simplex	91.808	0.000481	0.000871	0.0044102	0.0016722	0.0015454	0.0012152	0.0018392	0.0056145	1e-06	0.00018	1e-06	<0.05	0.000106	0.000145	9.552e-05	<0.05	1e-06	1e-06	0.000961	<0.01	0.000508	0.000115	0.0003197	0.000581	0.000611		0.0031204	0.0016135	0.0016908	0.0018731		1e-06	9.14e-06	7.3e-05	1e-06	1e-06	1.58e-05	<0.01	0.00248	0.000981	0.00254	0.00108	0.00316	<0.05	1e-06	1e-06	1e-06	2.33e-05
Dialister pneumosintes	99.78	1e-06	1e-06	1e-06	1e-06	1e-06	1e-06	1e-06	1e-06	1e-06	1e-06	1e-06		1e-06	1e-06	1e-06		1e-06	1e-06	1e-06		1e-06	1e-06	1e-06	1e-06	1e-06		1e-06	1e-06	1e-06	1e-06		1e-06	1e-06	1e-06	1e-06	1e-06	1e-06		1e-06	1e-06	1e-06	1e-06	1e-06		1e-06	1e-06	0.000321	1e-06
Dielma fastidiosa	100	1e-06	2.15e-05	0.0018	0.00486	0.00142	0.00143	0.0011	0.00132	0.000595	1e-06	6.75e-05		0.000317	1e-06	6.14e-05	<0.05	1e-06	1e-06	1e-06	<0.01	1e-06	1e-06	1e-06	1e-06	1e-06	<0.05	1e-06	1e-06	1e-06	1e-06	<0.05	5.16e-05	1e-06	5.48e-05	1e-06	2.34e-05	1e-06	<0.01	0.00846	1e-06	0.01	0.02	0.00916		1e-06	1e-06	1.12e-05	1e-06
Dorea formicigenerans	98.33	0.001007	0.00146	0.0201202	0.0018214	0.00777	0.0100551	0.0100224	0.020334	0.0100749	0.02	0.0301417		0.000634	0.00668	0.00502732		1e-06	1e-06	1e-06		0.00339	0.050576	0.0041571	0.005085	0.00443	<0.05	1e-06	1e-06	1e-06	1e-06	<0.05	0.0201402	0.0078031	0.0079378	0.0103653	0.0100468	0.0074292		0.000413	0.001177	0.00291	0.000331	0.00117	<0.01	1e-06	1e-06	0.000171	1e-06
Dorea longicatena	98.94	0.00436	0.0053738	3e-05	1e-06	2.09e-05	1e-06	0.000224	1e-06	0.0100394	0.00503	0.0042337	<0.05	0.00137	0.0022	0.00259		1e-06	1e-06	1e-06		0.00288	0.008295	0.0026057	0.00363	0.00382		1e-06	1e-06	1e-06	0.0023408		0.0200222	0.0100731	0.0100365	0.00657	0.0100117	0.01	<0.01	1e-06	1e-06	1e-06	8.28e-05	0.0005		0.00121	0.000111	0.0001122	1e-06
Eggerthella lenta	98.3946	0.0020603	0.0020559	0.0138306	0.050101	0.0295081	0.0415701	0.0257232	0.0235541	0.0004059	0.00018	0.00015515	<0.05	0.002328	0.001626	0.00109932	<0.05	1e-06	1e-06	0.0130086	<0.01	0.001015	0.000345	0.001097	0.001455	0.001223	<0.01	1e-06	1e-06	1e-06	1.08e-05		0.0010171	0.00101514	0.0008033	0.001825	0.0006201	0.001061	<0.01	0.000206	0.006471	0.000363	0.001158	0.0015	<0.01	1.64e-05	0.000485	0.00019376	3.1e-05
Eisenbergiella massiliensis	100	0.00012	0.000151	1e-06	1e-06	1e-06	1e-06	1e-06	1e-06	9.06e-05	0.00018	0.000108		0.000423	3.61e-05	0.000328		1e-06	1e-06	1e-06		1e-06	0.00023	0.000137	0.000145	0.000153		1e-06	1e-06	1e-06	1e-06		0.000472	0.000137	0.000274	0.000274	0.000293	0.000602		0.000413	1e-06	0.00182	0.000662	0.0015		1e-06	1e-06	1e-06	1e-06
Emergencia timonensis	94.1209	0.0001503	0.0002371	0.00336	0.004237	0.0025066	0.0088142	0.0018818	0.0006043	0.00235214	0.004679	0.0031542		0.0019	0.004624	0.00523022		1e-06	1e-06	0.00172	<0.05	0.001524	0.000806	0.0020114	0.002612	0.003214	<0.05	1e-06	1e-06	1e-06	1e-06		0.00633298	0.003289	0.0155661	0.0015513	0.0009489	0.0030897		0.00144	0.002555	1e-06	0.001907	0.002		1e-06	1e-06	1.12e-05	1e-06
Enterobacter bugandensis	100	1e-06	1e-06	1e-06	1e-06	1e-06	1e-06	1e-06	1e-06	4.33e-05	1e-06	4.05e-05		1e-06	1e-06	2.05e-05		0.000134	0.000437	1e-06		0.000339	1e-06	0.000137	0.000145	0.000153		1e-06	1e-06	6.04e-05	1e-06		1e-06	1e-06	1e-06	1e-06	1e-06	1e-06		1e-06	1e-06	1e-06	1e-06	1e-06		1e-06	1.38e-05	5.22e-05	7.76e-06
Enterobacter cloacae	99.0347	0.0010672	0.0014876	0.00033	0.0006628	0.0012309	0.0020351	0.0022444	0.0030735	0.0118048	0.00629	0.00585075		0.011162	0.0208318	0.0077021		0.0014049	0.0035468	0.0050232		0.022028	0.021152	0.0222845	0.013916	0.034433	<0.05	0.0518162	0.0313205	0.0307258	0.0312802		0.00675852	0.00594654	0.0101095	0.009764	0.0101752	0.0101583		0.010206	0.04216	0.010363	0.0209106	0.010667		0.0107699	0.021841	0.0219496	0.0316457
Enterobacter kobei	97.6717	1e-06	0.0002048	1e-06	1e-06	1e-06	1e-06	1e-06	1e-06	0.00062308	0.000899	0.00048615	<0.05	0.021271	0.0206513	0.0105323	<0.05	0.060602	0.0603956	9.86e-05	<0.01	0.002709	0.001152	0.0029682	0.00464	0.003821	<0.01	0.009611	0.005815	0.0062238	0.0058945		0.040642	0.03043	0.07104	0.0521893	0.071452	0.081409	<0.01	1e-06	1e-06	0.000363	1e-06	0.000333		0.0098382	0.007942	0.00885333	0.0100776
Enterobacter massiliensis	99.46	1e-06	1e-06	1e-06	1e-06	1e-06	1e-06	1e-06	1e-06	1e-06	1e-06	1e-06		1e-06	1e-06	1e-06		1e-06	1e-06	1e-06		0.000508	1e-06	0.000778	0.000871	0.000458		1e-06	1e-06	1e-06	1e-06		1e-06	1e-06	1e-06	1e-06	1e-06	1e-06		1e-06	0.000196	1e-06	0.0003308	0.001166		1e-06	1e-06	1e-06	1e-06
Enterobacter tabaci	99.2229	0.0001801	0.0024005	6e-05	1e-06	6.27e-05	0.00022	0.0002914	0.00023	0.00485426	0.00773	0.0092072		0.036551	0.0462151	0.0238511	<0.05	0.009633	0.0090174	0.0126311	<0.05	0.007956	0.007147	0.0077221	0.007551	0.010994		0.0001452	0.000147	0.000181	8.61e-05	<0.05	0.0575433	0.0575445	0.0457996	0.0571113	0.126051	0.102725	<0.01	0.003093	0.00883	0.00654	0.0067008	0.00549	<0.05	0.0924268	0.126974	0.151882	0.13999
Enterococcus casseliflavus	99.465	1e-06	1e-06	9.01e-05	1e-06	2.09e-05	2.75e-05	6.72e-05	0.000125	1e-06	1e-06	2.02e-05		0.000634	0.003832	0.0048755		0.0037479	0.0018975	0.0030046	<0.05	0.00271	0.00311	0.00334	0.0029	0.002288		1e-06	1e-06	1e-06	3.23e-05	<0.05	0.0010925	0.00045664	0.0010953	0.001824	0.0009837	0.000933		1e-06	1e-06	0.000363	1e-06	1e-06		1e-06	0.0010519	0.00032453	1e-06
Enterococcus dispar	100	0.00015	7.53e-05	0.000751	0.000257	0.000439	0.000358	0.000874	0.00138	7.88e-06	1e-06	3.37e-05	<0.05	0.00898	0.03	0.04		0.02	0.02	0.03		0.02	0.02	0.02	0.02	0.01	<0.05	9.65e-05	7.35e-05	6.04e-05	7.54e-05	<0.05	0.01	0.00618	0.00942	0.00685	0.00829	0.00909		1e-06	1e-06	1e-06	1e-06	0.00133	<0.05	6.55e-05	0.01	0.00486	7.76e-06
Enterococcus faecalis	99.62	0.000105	3.23e-05	0.00021	0.0020756	0.0019418	0.0012675	0.0003358	0.000418	8.67e-05	0.00036	4.05e-05		1e-06	1e-06	1.36e-05	<0.05	1e-06	1e-06	2.46e-05	<0.05	1e-06	0.000346	1e-06	1e-06	1e-06	<0.05	1e-06	1e-06	1e-06	1e-06	<0.05	1e-06	1e-06	1e-06	1e-06	1e-06	1e-06	<0.01	1e-06	1e-06	1e-06	0.000248	0.000333	<0.05	1e-06	1e-06	1e-06	1e-06
Enterococcus gallinarum	99.895	1e-06	1e-06	1e-06	1e-06	1e-06	1e-06	1e-06	0.000104	1e-06	1e-06	1e-06		1e-06	1e-06	5.46e-05		0.100067	0.0700177	0.03	<0.01	0.01253	0.001726	0.01157	0.01248	0.00825		1.61e-05	1e-06	1e-06	1.08e-05	<0.05	1.48e-05	9.14e-06	1e-06	1e-06	1e-06	1e-06		0.000206	1e-06	1e-06	1e-06	0.000333		1e-06	1e-06	3.73e-06	1e-06
Enterococcus hirae	99.46	0.000722	0.000473	0.00757	0.0059228	0.00205	0.0016	0.00105	0.0037409	0.0015158	0.00324	0.00100575		0.040423	0.02	0.0100682		1e-06	2.95e-05	1e-06		0.00576	0.007025	0.006077	0.006675	0.00428	<0.05	1.61e-05	1e-06	1e-06	1.08e-05	<0.05	0.00020638	0.00013714	0.000402	0.000639	2.34e-05	7.91e-05	<0.01	0.00227	1e-06	0.00509	0.0052928	0.010167		0.0017064	0.000498	0.000395	0.0100776
Enterorhabdus muris	94.845	0.0001503	0.0002151	1e-06	1e-06	1e-06	1e-06	1e-06	1e-06	3.938e-05	1e-06	2.695e-05		0.001479	0.002091	0.0010236	<0.05	1e-06	1e-06	0.0045066		0.000169	0.000115	0.000503	0.00058	0.00107		1e-06	1e-06	1e-06	1e-06		0.0004284	0.0006484	0.0002923	0.0004566	0.0003861	0.0006017	<0.05	1e-06	0.000196	1e-06	1e-06	1e-06		1e-06	1e-06	0.0019348	2.33e-05
Erysipelatoclostridium ramosum	99.0321	9.01e-05	0.0002148	3e-05	4.28e-05	1e-06	1e-06	1e-06	2.09e-05	0.0111113	0.00593	0.00455175	<0.05	0.011102	0.0107945	0.0089025	<0.05	1e-06	1e-06	0.000542		1e-06	0.013252	0.0001827	0.00029	0.000612		1.61e-05	1e-06	1e-06	2.16e-05		0.00064954	0.0005304	0.0004016	0.0005473	0.0001987	0.0005225		0.003917	0.004907	0.000726	0.0008276	0.002	<0.05	1e-06	1e-06	1e-06	1e-06
Erysipelothrix rhusiopathiae	85.84	1e-06	2.15e-05	1e-06	1e-06	1e-06	1e-06	1e-06	1e-06	0.000335	0.00036	0.000418	<0.05	1e-06	1e-06	1e-06		1e-06	1e-06	1e-06		1e-06	1e-06	1e-06	1e-06	1e-06		1e-06	1e-06	1e-06	1e-06		0.00028	0.00074	0.00131	0.0031	1e-06	1e-06		1e-06	1e-06	1e-06	1e-06	1e-06		1e-06	1e-06	1e-06	1e-06
Escherichia fergusonii	98.3907	0.0012332	0.0013551	0.0665369	0.0870922	0.110968	0.113029	0.0972096	0.10968	0.00036256	0.00018	8.77e-05	<0.05	0.000951	0.003506	0.0009548	<0.05	1e-06	5.9e-06	0.0005422	<0.05	0.000338	0.068889	0.0001371	1e-06	0.001375	<0.05	0.0129295	0.006254	0.0098504	0.0081012	<0.05	0.00019918	9.14e-06	0.0001643	1e-06	9.37e-05	1.58e-05	<0.01	0.008873	0.006081	0.015623	0.0206816	0.067503	<0.01	8.19e-05	1e-06	1.492e-05	0.00391968
Escherichia hermannii	99.2314	1.5e-05	1e-06	1e-06	1e-06	1e-06	1e-06	1e-06	1e-06	5.91e-05	0.00054	0.0004925		0.000317	0.000434	0.000382		0.011438	0.0089908	0.0414533	<0.01	0.010496	0.001495	0.0112801	0.011885	0.022902	<0.05	6.43e-05	7.35e-05	1e-06	4.3e-05	<0.05	0.0139261	0.012419	0.0129923	0.0139226	0.0118005	0.0126878	<0.01	1e-06	1e-06	1e-06	0.001406	1e-06		1e-06	1e-06	1e-06	1e-06
Escherichia vulneris	99.2014	1e-06	1e-06	0.00015	4.28e-05	4.18e-05	8.26e-05	6.72e-05	0.000104	0.0001891	0.000719	0.003013		0.000952	0.0004703	0.00045734		0.125287	0.114619	0.073896		0.001529	0.000115	0.0017401	0.00276	0.002599		3.22e-05	1e-06	1e-06	1e-06	<0.05	7.38e-06	1e-06	1e-06	1e-06	1e-06	1e-06	<0.05	1e-06	1e-06	1e-06	1e-06	1e-06	<0.05	3.28e-05	1e-06	1.119e-05	1.552e-05
Ethanoligenens harbinense	92.195	1e-06	1e-06	0.0005101	0.00124	0.00071	0.000523	0.0005158	0.001086	0.00026788	1e-06	0.000148		0.000211	0.000578	0.0004026		1e-06	1e-06	1e-06	<0.01	1e-06	1e-06	9.14e-05	1e-06	0.000153	<0.05	1e-06	1e-06	1e-06	1e-06	<0.05	5.16e-05	5.48e-05	7.3e-05	1e-06	1.17e-05	6.33e-05	<0.01	0.000413	0.000785	1e-06	0.000828	0.0005	<0.05	1e-06	1e-06	1e-06	1e-06
Eubacterium coprostanoligenes	95.336	0.003086	0.003239	1e-06	1e-06	2.09e-05	1e-06	1e-06	1e-06	1e-06	1e-06	1.35e-05		1e-06	1e-06	1e-06		1e-06	1e-06	1e-06		1e-06	1e-06	1e-06	1e-06	1e-06		1e-06	1e-06	1e-06	1e-06		1e-06	1e-06	1e-06	1e-06	1e-06	1e-06		0.000206	1e-06	1e-06	1e-06	1e-06		1e-06	1e-06	1e-06	1e-06
Eubacterium ramulus	97.95	0.000436	0.000462	1e-06	1e-06	1e-06	1e-06	1e-06	1e-06	0.000386	1e-06	0.00136		0.00127	0.00253	0.00216	<0.05	1e-06	1e-06	0.000148		1e-06	1e-06	1e-06	1e-06	0.000306		1e-06	1e-06	1e-06	1e-06		0.000133	1e-06	1e-06	1e-06	1.17e-05	0.000522		1e-06	1e-06	1e-06	1e-06	1e-06		1e-06	1e-06	1e-06	1e-06
Eubacterium rectale	99.4317	0.0343752	0.0336105	1e-06	4.28e-05	1e-06	5.51e-05	2.24e-05	6.26e-05	0.0609062	0.02162	0.0408295	<0.05	0.000317	3.61e-05	1.36e-05		1e-06	5.9e-05	1e-06		0.000846	0.009451	0.000549	0.000145	0.003053	<0.05	0.0002411	0.000588	0.000181	0.0001508		0.0015566	0.00765914	0.000913	0.00465	0.0004684	0.001029		0.000206	0.000588	1e-06	1e-06	0.000167		0.0017519	0.0042269	0.0202428	0.000248
Eubacterium ruminantium	97.73	0.00992	0.00891	1e-06	1e-06	1e-06	1e-06	1e-06	1e-06	1e-06	0.00198	1e-06		1e-06	1e-06	1e-06		1e-06	1e-06	1e-06	<0.05	0.02	0.0015	0.02	0.01	0.000611		1e-06	1e-06	1e-06	1e-06		1e-06	1e-06	1e-06	1e-06	1e-06	1e-06		1e-06	1e-06	1e-06	1e-06	1e-06		1e-06	1e-06	1e-06	1e-06
Eubacterium ventriosum	99.09	0.00147	0.00147	1e-06	1e-06	1e-06	1e-06	1e-06	1e-06	0.000205	0.00108	0.000351	<0.05	0.000106	3.61e-05	6.14e-05		1e-06	1e-06	1e-06		1e-06	0.00023	1e-06	1e-06	0.000153		1e-06	1e-06	1e-06	1e-06		1e-06	1e-06	1e-06	1e-06	1e-06	1e-06		0.000413	1e-06	1e-06	0.000248	0.000167		1e-06	1e-06	1e-06	1e-06
Eubacterium xylanophilum	97.5	0.000436	0.000387	1e-06	1e-06	1e-06	1e-06	1e-06	1e-06	1e-06	1e-06	1e-06		1e-06	1e-06	1e-06		1e-06	1e-06	1e-06		1e-06	1e-06	0.000183	0.00029	1e-06		1e-06	1e-06	1e-06	1e-06		1e-06	1e-06	9.13e-05	1e-06	1e-06	1e-06		1e-06	1e-06	1e-06	1e-06	1e-06		1e-06	1e-06	1e-06	1e-06
Faecalibacterium prausnitzii	98.3525	0.135231	0.136461	0.00012	0.0001498	2.09e-05	2.75e-05	0.000112	0.0001045	0.0183848	0.08133	0.0349111	<0.05	1e-06	0.002388	0.00133142		1e-06	3.54e-05	0.000567		0.004065	0.002418	0.0021019	0.002902	0.00428		0.0002412	0.000294	0.0002418	0.0002369		0.0105674	0.0183806	0.0044768	0.0147943	0.0058523	0.0099792	<0.01	0.003918	0.000785	0.00109	0.0011596	0.001499		0.0015237	2.77e-05	0.00115973	7.76e-06
Finegoldia magna	100	1e-06	1e-06	1e-06	2.14e-05	1e-06	1e-06	1e-06	1e-06	1e-06	1e-06	1e-06		1e-06	1e-06	1e-06		1e-06	6.49e-05	1e-06		1e-06	1e-06	1e-06	1e-06	1e-06		1e-06	1e-06	1e-06	1e-06		1e-06	1.83e-05	1e-06	1e-06	1e-06	1e-06		1e-06	1e-06	1e-06	1e-06	1e-06		0.00439	1e-06	1e-06	0.00221
Flavonifractor plautii	97.8689	0.000271	0.000161	0.0616212	0.0621608	0.0614825	0.0317877	0.061031	0.0719424	0.00234088	0.00162	0.0012735	<0.05	0.006126	0.0101084	0.007226	<0.05	1e-06	2.36e-05	0.0067486	<0.01	0.00288	0.006685	0.0035214	0.00203	0.00489	<0.01	1e-06	1e-06	1e-06	1e-06	<0.05	0.0509218	0.020128	0.0202735	0.0200913	0.0204097	0.0201108		0.000206	0.004512	0.000363	0.000662	0.001499	<0.01	0.000933	0.00203	0.00179546	1e-06
Frisingicoccus caecimuris	97.3867	0.0007362	0.0005703	0.00048	1e-06	6.27e-05	0.0001377	2.24e-05	0.000313	0.004592	0.001259	0.005341		0.001057	0.001515	0.0006282		1e-06	1e-06	0.00547		0.001359	0.001956	0.001143	0.001161	0.00107		1e-06	1e-06	1e-06	1e-06		0.0003616	0.00100484	0.0002923	0.0004573	0.0006795	0.002738		0.000619	0.000588	0.000363	0.0003316	0.003993		8.18e-05	1e-06	0.00325946	7.76e-06
Fucophilus fucoidanolyticus	87.64	0.0015	0.00173	1e-06	1e-06	1e-06	1e-06	1e-06	1e-06	7.88e-05	0.00342	0.00449		1e-06	1e-06	1e-06		1e-06	1e-06	1e-06		1e-06	0.00023	1e-06	1e-06	1e-06		1.61e-05	1e-06	1e-06	1e-06		1e-06	1e-06	1e-06	1e-06	1e-06	1e-06		1e-06	1e-06	1e-06	1e-06	1e-06		1e-06	1e-06	6.34e-05	1e-06
Fusicatenibacter saccharivorans	98.228	0.011202	0.0096258	3e-05	2.14e-05	4.18e-05	1e-06	1e-06	1e-06	3.55e-05	0.00144	0.00144		0.000317	1e-06	6.14e-05		1e-06	1e-06	1e-06		0.000339	1e-06	4.57e-05	1e-06	0.000917		1e-06	7.35e-05	1e-06	2.15e-05		1e-06	0.0002104	3.65e-05	9.13e-05	0.0001521	0.000127		1e-06	1e-06	0.000363	8.28e-05	0.000167		8.18e-05	1e-06	8.95e-05	1e-06
Gemmiger formicilis	97.53	0.0305522	0.0307218	9.01e-05	0.0001928	0.0001459	0.00022	2.24e-05	0.0001877	0.00108	0.002339	0.00112		0.002748	0.00155	0.0014204		1e-06	1.18e-05	0.0032316		0.000338	0.001036	0.0015081	0.001306	0.002441		6.44e-05	0.0002205	0.0002418	8.62e-05		0.00162256	0.0046952	0.0019513	0.003924	0.0017094	0.002861		0.00165	0.00294	0.004357	0.0013228	0.001663		0.000507	0.0002355	0.00042903	7.76e-06
Gracilibacter thermotolerans	89.59	0.0033373	0.0031478	1e-06	1e-06	1e-06	1e-06	1e-06	1e-06	0.0010728	0.00036	0.0009385	<0.05	1e-06	1e-06	6.14e-05		1e-06	1e-06	1e-06		0.000169	1e-06	0.0001828	1e-06	0.000764		4.83e-05	1e-06	1e-06	1.08e-05		0.0021644	0.002094	0.0026278	0.000457	0.001581	0.0027255	<0.01	0.000619	0.000981	0.000363	0.000248	0.0005		1e-06	1e-06	1e-06	1e-06
Hespellia porcina	96.9875	0.001564	0.000753	1e-06	1e-06	1e-06	1e-06	1e-06	1e-06	0.0052052	0.00701	0.0052935	<0.05	0.00074	0.001626	0.00293982	<0.05	1e-06	1e-06	1e-06	<0.01	0.004228	0.004035	0.002288	0.002757	0.002292		1e-06	1e-06	1e-06	1e-06		0.0010841	0.001953	0.003227	0.001643	0.0058493	0.0053641	<0.01	0.000206	0.000589	0.00182	1e-06	0.0005		1e-06	1e-06	1e-06	1e-06
Hungatella effluvii	99.55	1e-06	1e-06	0.00012	0.000193	0.000251	0.000193	0.000381	0.00071	1e-06	1e-06	1e-06	<0.05	1e-06	1e-06	1e-06	<0.05	1e-06	1e-06	1e-06	<0.01	1e-06	1e-06	1e-06	1e-06	1e-06	<0.05	4.82e-05	7.35e-05	1e-06	1e-06	<0.05	1e-06	9.14e-06	0.000146	1e-06	3.51e-05	3.17e-05	<0.05	0.000413	0.000196	1e-06	0.000993	0.00266		1e-06	1e-06	1e-06	1e-06
Hydrogenoanaerobacterium saccharovorans	94.77	1e-06	1e-06	0.0015	0.00116	0.00178	0.00113	0.0011	0.00121	0.00191	0.0018	0.00056		0.00169	0.00134	0.00143		1e-06	1e-06	1e-06	<0.01	0.000339	0.000346	0.00032	0.000145	0.000458	<0.05	1e-06	1e-06	1e-06	1.08e-05	<0.05	0.000133	0.000155	7.3e-05	0.000183	0.000129	0.000127	<0.01	0.000825	0.000392	0.000727	0.000166	0.000666	<0.05	1e-06	1e-06	1e-06	1e-06
Ihubacter massiliensis	94.7117	9.02e-05	0.0001398	0.0097301	0.006652	0.0037433	0.0007991	0.002259	0.005308	0.0001734	1e-06	5.39e-05		0.000211	0.0004701	6.82e-05	<0.05	1e-06	1e-06	1e-06	<0.01	0.000169	1e-06	0.0001827	0.000726	0.000917	<0.05	1e-06	1e-06	1e-06	1e-06	<0.05	3.688e-05	2.744e-05	3.65e-05	9.13e-05	7.02e-05	3.17e-05	<0.01	1e-06	1e-06	0.000363	1e-06	1e-06	<0.01	4.91e-05	4.15e-05	1.86e-05	0.00961
Intestinimonas butyriciproducens	95.6575	0.0008571	0.0006878	0.01003	0.0201926	0.0091327	0.0201652	0.0201568	0.0101044	0.00471382	0.005389	0.0060542		0.003906	0.002892	0.00255712	<0.05	1e-06	1e-06	0.000197	<0.01	0.002368	0.003337	0.00407	0.001885	0.004593	<0.05	0.0020883	1e-06	1e-06	1e-06	<0.05	0.021269	0.0206765	0.021278	0.020913	0.0090604	0.0211238		0.002266	0.004122	0.00291	0.0052148	0.00716	<0.01	1e-06	4.15e-05	1e-06	1e-06
Klebsiella oxytoca	99.31	0.00048	0.0005163	1e-06	2.14e-05	1e-06	1e-06	4.48e-05	0.0001044	1e-06	1e-06	1e-06		0.001483	0.0025631	0.0058914		6.69e-05	5.9e-06	1e-06		0.001519	0.000806	0.002289	0.003775	0.002139	<0.05	0.0002892	0.0003675	0.0003024	0.0001185		1e-06	9.14e-06	1e-06	1e-06	1e-06	1e-06		1e-06	1e-06	1e-06	1e-06	1e-06		1e-06	1e-06	1e-06	1e-06
Klebsiella pneumoniae	98.9245	0.0001501	0.0008073	3e-05	1e-06	1e-06	1e-06	1e-06	4.18e-05	0.0618877	0.073238	0.0929007	<0.05	0.001692	0.0010836	0.00361482	<0.05	0.0103628	0.009169	1e-06	<0.01	0.045084	0.055532	0.0342488	0.044065	0.068266	<0.01	0.011479	0.008459	0.0087068	0.0069219		0.0001553	0.0001736	0.0001278	0.000183	0.000457	0.0003009		1e-06	0.003532	0.009453	1e-06	0.0045		0.031553	0.0353632	0.0420914	0.0486619
Klebsiella quasipneumoniae	99.22	1.5e-05	0.0003438	1e-06	1e-06	1e-06	2.75e-05	1e-06	6.27e-05	0.0548809	0.06971	0.0767715	<0.05	0.000423	0.0006141	0.0038652		0.006688	0.0090457	1e-06	<0.01	0.024746	0.0223	0.022654	0.023337	0.025042	<0.05	0.0057377	0.0035305	0.0051362	0.0029672		7.38e-06	9.14e-06	3.65e-05	9.13e-05	8.2e-05	6.33e-05		1e-06	1e-06	0.00545	1e-06	0.0035		0.0117989	0.0216153	0.0212967	0.0227518
Klebsiella variicola	98.7773	9.02e-05	0.0027458	3e-05	1e-06	1e-06	1e-06	1e-06	1e-06	0.0409569	0.070899	0.0820745	<0.05	0.012474	0.0109872	0.0243237	<0.05	0.032338	0.0320687	4.93e-05	<0.01	0.025924	0.047374	0.0357197	0.03682	0.051609	<0.01	0.0104749	0.0044855	0.0071922	0.0051648		2.948e-05	4.57e-05	1.83e-05	0.0001826	0.0004801	0.000444		0.000413	0.009222	1e-06	1e-06	0.005824		0.182157	0.222855	0.222803	0.243025
Kluyvera cryocrescens	99.784	1e-06	1e-06	1e-06	1e-06	1e-06	1e-06	1e-06	4.18e-05	1e-06	1e-06	3.37e-05		0.002112	0.003005	0.0072136	<0.05	0.00843	0.006444	1e-06	<0.01	0.00423	0.001725	0.0047544	0.003635	0.00856		0.0001126	1e-06	0.0002418	2.16e-05		0.00143	0.00137	0.00162	0.00183	0.00151	0.00152	<0.01	1e-06	1e-06	1e-06	1e-06	1e-06		1e-06	1e-06	1e-06	1e-06
Kluyvera intermedia	98.6	1e-06	1e-06	1e-06	1e-06	1e-06	1e-06	1e-06	1e-06	1e-06	1e-06	1e-06		1e-06	1e-06	1e-06		0.000201	7.08e-05	1e-06	<0.01	0.002878	0.000806	0.00384	0.00653	0.00718		8.04e-05	1e-06	1e-06	1.08e-05		1e-06	1e-06	1e-06	1e-06	1e-06	1e-06		1e-06	1e-06	1e-06	0.000332	1e-06		1e-06	1e-06	1e-06	1e-06
Kosakonia pseudosacchari	99.35	1e-06	1e-06	1e-06	1e-06	1e-06	1e-06	1e-06	1e-06	0.0005317	0.0027	0.0012402	<0.05	0.001163	0.0009751	0.0001909		1e-06	1e-06	1e-06		1e-06	1e-06	1e-06	1e-06	1e-06		1e-06	1e-06	1e-06	1.08e-05		1e-06	1e-06	1e-06	1e-06	1e-06	1e-06		1e-06	1e-06	1e-06	1e-06	1e-06		1e-06	1e-06	1e-06	1e-06
Lachnoclostridium pacaense	96.926	0.0072345	0.0066408	0.0202701	0.0302354	0.0211695	0.0107441	0.0202018	0.0402715	0.00091006	0.00054	0.0002764	<0.05	0.008774	0.003937	0.00749582		1e-06	3.54e-05	0.0051939	<0.05	0.00949	0.005296	0.0132687	0.018866	0.013456	<0.05	0.002047	0.003015	0.0029624	0.0081438		0.0308964	0.0154473	0.0187823	0.015335	0.017694	0.0238841		0.003296	0.002552	0.000727	0.0017368	0.001499	<0.01	0.00111	1e-06	7.46e-05	1e-06
Lachnospira pectinoschiza	97.615	0.00267	0.00265	1e-06	2.14e-05	2.09e-05	1e-06	1e-06	1e-06	0.00211	0.00162	0.00243	<0.05	0.00349	0.00231	0.0008056	<0.05	1e-06	8.26e-05	1e-06		0.001016	0.00254	0.0001827	0.000435	0.001376		1.61e-05	1e-06	1e-06	1e-06		0.0028685	0.00906	0.00383	0.00685	0.00292	0.005937	<0.01	0.00206	0.000981	0.004	0.00248	0.001997	<0.01	0.00254	0.0002487	0.01004	1e-06
Lachnotalea glycerini	96.3767	4.51e-05	1e-06	1e-06	8.56e-05	8.36e-05	0.00011	0.000179	0.000188	2.36e-05	1e-06	1.35e-05		0.000317	0.000181	0.0001429		1e-06	1e-06	1e-06		0.010339	0.000807	0.020229	0.02	0.020153		1e-06	1e-06	6.04e-05	1e-06		2.21e-05	4.57e-05	1.83e-05	1e-06	2.34e-05	1e-06		1e-06	1e-06	1e-06	0.0002488	0.000167		1e-06	1e-06	1e-06	1e-06
Lactobacillus rogosae	99.5433	0.00541	0.0051523	1e-06	1e-06	4.18e-05	1e-06	1e-06	1e-06	0.027123	0.02503	0.026765	<0.05	0.00465	0.0044023	0.0062973	<0.05	1e-06	0.0001769	1e-06	<0.05	0.002707	0.000691	0.0012347	0.001452	0.002596		1e-06	1e-06	1e-06	2.15e-05		0.040789	0.06144	0.040876	0.0721	0.04108	0.07163	<0.01	0.001237	1e-06	0.004357	0.000828	0.000834		0.0062691	1e-06	0.0035693	2.33e-05
Leclercia adecarboxylata	99.355	0.0001651	0.000441	1e-06	1e-06	1e-06	1e-06	1e-06	1e-06	9.46e-05	1e-06	2.7e-05		0.005603	0.004043	0.003275	<0.05	0.100468	0.100389	0.0015746	<0.05	0.002197	0.00023	0.002517	0.00305	0.00352		3.22e-05	1e-06	1e-06	1e-06	<0.05	0.00786	0.005551	0.010242	0.010036	0.01041	0.010174	<0.01	1e-06	0.000196	1e-06	1e-06	1e-06		0.00953	0.0065654	0.0077173	0.0100155
Longibaculum muris	97.7767	1e-06	1.08e-05	1e-06	1e-06	1e-06	1e-06	1e-06	1e-06	0.0001183	1e-06	4.72e-05		0.000106	3.61e-05	1.364e-05		1e-06	1e-06	1e-06		1e-06	0.000345	1e-06	0.000145	1e-06		1e-06	1e-06	1e-06	1e-06		3.698e-05	1.83e-05	1e-06	1e-06	2.34e-05	6.33e-05		0.000412	1e-06	0.000363	0.000166	0.000167		1e-06	1e-06	1e-06	1e-06
Lutispora thermophila	89.055	0.00415	0.0039908	1e-06	1e-06	1e-06	1e-06	1e-06	1e-06	0.0069158	0.00467	0.00273675	<0.05	0.000423	3.61e-05	6.14e-05		1e-06	5.9e-06	1e-06	<0.01	0.00271	0.00115	0.00192	0.00232	0.0026		1e-06	0.000147	6.04e-05	1.08e-05		0.000243	0.00030114	1.83e-05	0.000274	0.000269	0.000142		0.000413	1e-06	0.000363	8.28e-05	0.000167		0.00167	0.000277	0.00090946	0.000124
Massilia suwonensis	98.28	1e-06	1e-06	1e-06	1e-06	1e-06	1e-06	1e-06	1e-06	1e-06	1e-06	1e-06		1e-06	1e-06	1e-06		1e-06	1e-06	0.000246		1e-06	1e-06	1e-06	1e-06	1e-06		1e-06	1e-06	1e-06	1e-06		1e-06	1e-06	1e-06	1e-06	1e-06	1e-06		1e-06	1e-06	1e-06	1e-06	1e-06		1e-06	1e-06	1e-06	1e-06
Massiliomicrobiota timonensis	97.41	1e-06	3.23e-05	1e-06	1e-06	1e-06	1e-06	1e-06	1e-06	2.76e-05	1e-06	8.1e-05		1e-06	1e-06	6.82e-06		1e-06	1e-06	1e-06		1e-06	1e-06	1e-06	1e-06	1e-06		1e-06	1e-06	1e-06	1e-06		8.11e-05	9.14e-06	3.65e-05	1e-06	4.68e-05	6.33e-05		1e-06	1e-06	1e-06	1e-06	1e-06		1e-06	1e-06	1e-06	1e-06
Methanobrevibacter smithii	99.41	0.003401	0.005347	3e-05	2.14e-05	2.09e-05	8.26e-05	0.000202	2.09e-05	0.001048	0.0018	0.001321		0.001583	0.002455	0.001787		1e-06	1e-06	0.0013839		0.00339	0.000115	0.002144	0.001307	0.000611		3.22e-05	7.35e-05	0.0001814	4.31e-05		0.002159	0.002159	0.001208	0.0116	0.003017	0.001773	<0.05	0.0031	0.000196	0.001454	1e-06	0.001332		1.64e-05	2.77e-05	0.0007125	7.76e-06
Muricomes intestini	98.3	1e-06	1e-06	0.001081	8.56e-05	0.0005437	1e-06	0.0003812	0.001443	1e-06	1e-06	3.37e-05		1e-06	7.22e-05	2.73e-05		1e-06	1e-06	1e-06		1e-06	1e-06	9.14e-05	0.000435	0.000306		1e-06	1e-06	1e-06	1e-06		1e-06	4.564e-05	1.83e-05	1e-06	3.51e-05	3.17e-05		0.000413	0.000196	0.000727	1e-06	0.000667		1e-06	1e-06	1e-06	1e-06
Murimonas intestini	97.88	0.0008723	0.0005595	1e-06	1e-06	1e-06	1e-06	1e-06	1e-06	7.88e-06	1e-06	1.35e-05		1e-06	0.0001441	2.73e-05		1e-06	5.9e-06	0.000271		0.000338	1e-06	9.14e-05	1e-06	1e-06		1e-06	1e-06	1e-06	1e-06		1e-06	4.57e-05	1e-06	1e-06	1.17e-05	1e-06		1e-06	1e-06	1e-06	1e-06	0.000167		0.000426	1e-06	3.73e-06	1e-06
Nissabacter archeti	98.28	1e-06	1e-06	1e-06	1e-06	1e-06	1e-06	1e-06	1e-06	1e-06	1e-06	1e-06		1e-06	1e-06	1e-06		0.00107	0.0015	1e-06		1e-06	1e-06	1e-06	1e-06	1e-06		1e-06	1e-06	1e-06	1e-06		1e-06	1e-06	1e-06	1e-06	1e-06	1e-06		1e-06	1e-06	1e-06	1e-06	1e-06		1e-06	1e-06	1e-06	1e-06
Novosphingobium lindaniclasticum	100	1e-06	1e-06	1e-06	1e-06	1e-06	1e-06	1e-06	1e-06	1e-06	1e-06	1e-06		1e-06	1e-06	1e-06		1e-06	1e-06	0.00222		1e-06	1e-06	1e-06	1e-06	1e-06		1e-06	1e-06	1e-06	1e-06		1e-06	1e-06	1e-06	1e-06	1e-06	1e-06		1e-06	1e-06	1e-06	1e-06	1e-06		1e-06	1e-06	1e-06	1e-06
Odoribacter laneus	97.9633	0.000572	0.000549	1e-06	1e-06	1e-06	1e-06	1e-06	1e-06	1.58e-05	1e-06	6.75e-06		1e-06	1e-06	1e-06		1e-06	1e-06	0.000566		1e-06	0.000115	0.0001371	1e-06	1e-06		1e-06	1e-06	1e-06	1e-06		3.69e-05	1e-06	1e-06	9.13e-05	1e-06	1e-06		1e-06	1e-06	1e-06	1e-06	1e-06		1e-06	1e-06	1e-06	1e-06
Oscillibacter ruminantium	94.8396	0.0084958	0.0083141	0.013781	0.0075164	0.0105251	0.0080636	0.0269166	0.0197074	0.0598072	0.062997	0.0333973		0.080672	0.0364393	0.0379412		1e-06	1.18e-05	2.46e-05		0.045412	0.049247	0.0466015	0.052186	0.045595	<0.05	4.83e-05	0.0002205	0.0005444	0.0002586	<0.05	0.0533723	0.0396723	0.0285987	0.0419006	0.0316587	0.0434682		0.24538	0.466474	0.179623	0.279444	0.10431		0.00113	1e-06	0.000328	1e-06
Oscillibacter valericigenes	94.8515	0.0053573	0.0052371	0.0507802	0.005587	0.005704	0.0311565	0.0206948	0.0510026	0.00260424	0.00432	0.0018767		0.003491	0.002273	0.0407481		1e-06	1e-06	2.46e-05	<0.01	0.000508	0.000115	0.0011888	0.00058	0.00107	<0.05	1.61e-05	1e-06	1e-06	1.08e-05	<0.05	0.005192	0.00936538	0.0048613	0.007666	0.0109599	0.001155		0.001446	0.000392	0.000727	1e-06	0.001499	<0.01	1e-06	1e-06	1e-06	1e-06
Pantoea dispersa	99.78	1e-06	1e-06	1e-06	1e-06	1e-06	1e-06	1e-06	1e-06	3.94e-06	1e-06	4.05e-05		0.000211	0.000361	0.000253		0.00134	0.00179	0.0036		1e-06	1e-06	0.000137	0.000145	1e-06		1e-06	1e-06	1e-06	1e-06	<0.05	0.000546	0.000548	0.00042	0.000365	1.17e-05	4.75e-05		1e-06	0.00157	1e-06	0.000166	1e-06		8.18e-05	0.00123	6.34e-05	0.00021
Pantoea eucrina	99.78	1e-06	1e-06	1e-06	1e-06	1e-06	1e-06	1e-06	1e-06	1e-06	1e-06	1.35e-05		0.000634	0.000506	0.0003	<0.05	0.000201	0.00036	0.0017		1e-06	1e-06	4.57e-05	1e-06	0.000306		1e-06	1e-06	1e-06	1e-06	<0.05	0.00146	0.00159	0.00104	0.00137	5.85e-05	0.000142		1e-06	0.000196	0.00145	8.28e-05	1e-06		0.000131	0.00241	0.000127	0.000443
Pantoea wallisii	98.1286	1e-06	1e-06	1e-06	1e-06	1e-06	1e-06	1e-06	4.18e-05	1e-06	1e-06	1e-06		1e-06	1e-06	1e-06		1e-06	1e-06	1e-06		0.000338	0.001385	0.0012809	0.001016	0.002903	<0.05	0.0030899	0.0038235	0.0022348	0.0033751		1e-06	1e-06	1e-06	1e-06	1e-06	1e-06		0.000619	0.002939	0.001453	0.0012416	0.000333	<0.05	1e-06	1e-06	1e-06	7.76e-06
Parabacteroides distasonis	98.0176	0.0190233	0.0180911	0.0006903	0.000813	0.000689	0.0018998	0.0005372	0.000584	0.0117857	0.011146	0.0120248		0.058603	0.0418189	0.0438643	<0.05	1e-06	0.0001828	0.0136463		0.000338	0.002303	0.0017385	0.00232	0.00153		0.0013679	0.0010295	0.0015112	0.0016498		0.0312441	0.0285175	0.03135	0.0329676	0.0209335	0.0321557	<0.05	0.004125	0.000196	0.00109	0.0012422	0.003167		0.0073486	0.0032098	0.00472838	0.00366122
Parabacteroides goldsteinii	99.4933	0.005425	0.0062173	0.000931	1e-06	0.000104	0.000193	6.72e-05	0.0006059	0.0011291	0.00108	0.00073575		0.002427	0.0017661	0.00136872		1e-06	1.77e-05	0.00037		0.002879	0.00115	0.0030157	0.002175	0.001838	<0.05	0.0051272	0.00419	0.003442	0.0027598		0.00407038	0.003918	0.003509	0.00265	0.0028437	0.004797		0.003096	1e-06	0.002183	0.0024028	0.0045		0.0008184	0.000263	0.00035019	0.00045
Parabacteroides johnsonii	99.89	0.00398	0.00456	3e-05	1e-06	2.09e-05	1e-06	1e-06	1e-06	0.00595	0.00773	0.0047	<0.05	0.002644	0.00419	0.003	<0.05	0.000134	3.54e-05	0.00448	<0.05	0.00846	0.000576	0.0075	0.00726	0.00398	<0.01	0.00334	0.00493	0.0032	0.00358	<0.05	0.001853	0.00263	0.001425	0.002191	0.001647	0.002707	<0.01	0.00454	1e-06	1e-06	0.000828	0.00733		0.00126	0.00369	0.00417	5.43e-05
Parabacteroides merdae	99.455	0.0100752	0.0100645	1e-06	6.42e-05	0.000146	1e-06	2.24e-05	6.26e-05	0.0026118	0.00216	0.00227		0.00317	0.00361	0.0029005		1e-06	1.18e-05	0.00123		0.00305	0.000115	0.0019657	0.00377	0.00275	<0.05	0.000804	0.000588	0.000604	0.0004093		0.00161	0.0028	0.0011	0.00173	0.0012517	0.00133		0.005983	1e-06	0.00109	0.00472	0.00383		9.82e-05	0.000208	0.00019	7.76e-06
Paraclostridium benzoelyticum	100	1e-06	1e-06	1e-06	1e-06	1e-06	1e-06	1e-06	1e-06	1e-06	0.00018	1e-06		0.0055	0.03	0.01	<0.05	6.69e-05	1e-06	1e-06		1e-06	1e-06	1e-06	1e-06	1e-06		1e-06	1e-06	1e-06	1e-06		1e-06	1e-06	1e-06	1e-06	1e-06	1e-06		1e-06	1e-06	1e-06	1e-06	1e-06		1e-06	1e-06	1e-06	1e-06
Parasutterella excrementihominis	98.9842	0.0098631	0.0090869	1e-06	1e-06	0.000104	0.0017328	0.0006276	8.35e-05	0.0116916	0.011329	0.0112884		0.026025	0.0132541	0.0227701		1e-06	4.13e-05	0.0107919		0.008635	0.00403	0.0106978	0.01089	0.011766		0.0002094	0.000294	0.0002414	0.0001834		0.00070058	0.00067608	0.001183	0.000821	0.0001521	0.0002061		0.012471	0.001566	0.011817	0.011159	0.011491		0.0053166	0.0018934	0.00147383	0.0114601
Phascolarctobacterium faecium	97.4254	0.0046801	0.005115	0.148584	0.147415	0.113233	0.111213	0.112215	0.126734	0.0314963	0.031258	0.0313688		0.021057	0.0057811	0.00847902	<0.05	1e-06	0.000153	0.0021439	<0.01	0.022031	0.072881	0.0209604	0.012035	0.010459		0.0636157	0.0535275	0.031992	0.0744908	<0.05	0.0420808	0.0210231	0.0316026	0.042099	0.0315229	0.0316488	<0.05	0.021443	0.006472	0.021089	0.0078578	0.021166	<0.01	0.0059737	0.0075487	0.00772333	0.041925
Phascolarctobacterium succinatutens	99.245	0.0020751	0.0018828	6.01e-05	2.14e-05	1e-06	1e-06	1e-06	1e-06	0.000713	0.001799	0.000594		0.000846	0.0002891	0.0003621		1e-06	1.77e-05	7.38e-05	<0.05	0.006947	0.000921	0.00622	0.005955	0.003211	<0.05	0.0006913	0.000956	0.000423	0.000765		0.0022425	0.00278614	0.000712	0.001187	0.0041234	0.0022168	<0.05	0.000206	1e-06	1e-06	1e-06	1e-06		0.0005892	0.0004432	0.00092073	0.0003649
Phocea massiliensis	92.75	1e-06	1e-06	1e-06	8.56e-05	0.000251	0.0002205	4.48e-05	0.0002506	1.58e-05	0.000539	1.35e-05		1e-06	1e-06	5.46e-05		1e-06	1e-06	1e-06	<0.05	1e-06	1e-06	1e-06	1e-06	1e-06		1e-06	1e-06	1e-06	1e-06		0.000155	1e-06	1e-06	1e-06	3.51e-05	1e-06		0.000412	1e-06	0.000363	0.000331	0.0005		1e-06	1e-06	1e-06	1e-06
Phytobacter diazotrophicus	99.2833	1e-06	1e-06	1e-06	1e-06	1e-06	2.75e-05	1e-06	1e-06	0.00208	0.00431	0.03172	<0.05	0.00222	0.00235	0.0021324	<0.05	0.02	0.0200059	0.00793	<0.05	0.001519	0.000115	0.001687	0.00189	0.001836		1e-06	7.35e-05	1e-06	1.08e-05	<0.05	1.48e-05	1e-06	1e-06	1e-06	1e-06	1e-06		1e-06	1e-06	1e-06	1e-06	1e-06		1e-06	1e-06	1e-06	1e-06
Porphyromonas uenonis	99.35	1e-06	1e-06	1e-06	1e-06	1e-06	1e-06	1e-06	1e-06	3.15e-05	1e-06	1e-06		1e-06	1e-06	1e-06		1e-06	1e-06	1e-06		1e-06	1e-06	1e-06	1e-06	1e-06		1e-06	1e-06	1e-06	1e-06		1e-06	1e-06	1e-06	1e-06	1e-06	1e-06		1e-06	1e-06	1e-06	1e-06	1e-06		1e-06	1e-06	1e-06	1e-06
Prevotella histicola	88.29	0.000737	0.000699	1e-06	1e-06	1e-06	1e-06	1e-06	1e-06	1e-06	1e-06	1e-06		1e-06	1e-06	2.05e-05		1e-06	1e-06	0.000345		0.000508	1e-06	0.000732	0.000871	0.000153		1e-06	1e-06	1e-06	1e-06		0.000435	0.00312	3.65e-05	0.000548	0.000141	0.000317		0.00103	1e-06	1e-06	1e-06	1e-06		1e-06	1e-06	3.73e-05	1e-06
Pseudoflavonifractor capillosus	97.4689	0.0002251	0.0002256	0.0730301	0.096799	0.0616294	0.0122355	0.0103476	0.0426922	0.0212022	0.020539	0.0361144		0.0019	0.009286	0.00476382		1e-06	1e-06	0.000246	<0.01	0.00644	0.009676	0.0080971	0.00697	0.00444	<0.05	1e-06	1e-06	6.04e-05	1e-06	<0.05	0.0005018	0.00031084	0.0007675	0.000639	0.0027131	0.0042222	<0.01	0.008876	0.009614	0.00145	0.0028928	0.051	<0.05	1e-06	1e-06	1e-06	1e-06
Pseudoflavonifractor phocaeensis	95.9173	0.0004961	0.0005051	0.0007801	0.0011336	0.0038472	0.0012395	0.0012324	0.0006889	0.00265728	0.00054	0.0023352		0.022895	0.0263034	0.0179837		1e-06	2.36e-05	0.001109		0.004403	0.009676	0.0050698	0.004501	0.004736	<0.05	0.010434	0.010515	0.010665	0.020679		0.00476786	0.0059954	0.0042923	0.006579	0.0032815	0.0047806		0.004747	0.008235	0.007267	0.0177798	0.015649		0.00129	1e-06	3.73e-06	1e-06
Pseudomonas borbori	96.885	1e-06	1.08e-05	1e-06	1e-06	1e-06	1e-06	1e-06	1e-06	1e-06	1e-06	1e-06		1e-06	1e-06	1e-06		0.38	0.27	1e-06		0.000338	1e-06	0.001784	0.000145	0.000153		1e-06	1e-06	1e-06	1e-06		1e-06	1e-06	1e-06	1e-06	1e-06	1e-06		1e-06	1e-06	1e-06	1e-06	1e-06		1e-06	1e-06	1e-06	1e-06
Pseudomonas entomophila	99.57	1e-06	1e-06	1e-06	1e-06	1e-06	1e-06	1e-06	1e-06	1e-06	1e-06	1e-06		1e-06	1e-06	1e-06		0.003681	0.008557	1e-06		1e-06	1e-06	1e-06	1e-06	1e-06		1e-06	1e-06	1e-06	1e-06		1.48e-05	1e-06	1e-06	1e-06	1e-06	1e-06		1e-06	1e-06	1e-06	1e-06	1e-06		1e-06	1e-06	1e-06	1e-06
Pseudomonas geniculata	100	1e-06	1e-06	1e-06	1e-06	1e-06	1e-06	1e-06	1e-06	1e-06	1e-06	1e-06		1e-06	1e-06	2.73e-05		1e-06	5.9e-06	1e-06		1e-06	1e-06	1e-06	1e-06	1e-06		1e-06	1e-06	1e-06	1e-06		1e-06	1e-06	1e-06	1e-06	1e-06	1e-06		1e-06	1e-06	1e-06	1e-06	1e-06		8.18e-05	0.0044	0.0006	0.000481
Pseudomonas glareae	99.895	1e-06	1.08e-05	1e-06	1e-06	1e-06	1e-06	1e-06	1e-06	1e-06	1e-06	1e-06		1e-06	1e-06	1e-06		1e-06	5.9e-06	1e-06		1e-06	1e-06	0.0001828	1e-06	1e-06		1.61e-05	1e-06	1e-06	1e-06		1e-06	1e-06	1e-06	1e-06	1e-06	1e-06		1e-06	1e-06	1e-06	1e-06	1e-06		1e-06	0.06	0.000995	5.43e-05
Pseudomonas graminis	99.03	1e-06	1e-06	1e-06	1e-06	1e-06	1e-06	1e-06	1e-06	1e-06	1e-06	1e-06		1e-06	1e-06	1e-06		1e-06	1e-06	0.0332		1e-06	1e-06	1e-06	1e-06	1e-06		1e-06	1e-06	1e-06	1e-06		1e-06	9.14e-06	1e-06	1e-06	1e-06	1e-06		1e-06	1e-06	1e-06	1e-06	1e-06		1e-06	1e-06	1e-06	1e-06
Pseudomonas monteilii	99.785	1e-06	1e-06	1e-06	1e-06	1e-06	1e-06	1e-06	1e-06	3.94e-06	1e-06	0.00031675		1e-06	1e-06	1e-06		6.69e-05	6.49e-05	1e-06		1e-06	1e-06	1e-06	1e-06	1e-06		1e-06	1e-06	1e-06	1e-06		0.0002361	0.00021	0.0001643	9.13e-05	0.000105	0.0001268		1e-06	1e-06	1e-06	1e-06	1e-06		1e-06	1e-06	1e-06	1e-06
Pseudomonas punonensis	98.815	1e-06	1e-06	1e-06	1e-06	1e-06	1e-06	1e-06	1e-06	1e-06	1e-06	1e-06		1e-06	1e-06	1e-06		0.002274	0.0010413	0.07288		1e-06	1e-06	1e-06	1e-06	1e-06		1e-06	1e-06	1e-06	1e-06	<0.05	0.0002358	0.000475	0.000256	0.000548	1e-06	1.58e-05		1e-06	1e-06	1e-06	1e-06	1e-06		1e-06	1e-06	1e-06	1e-06
Raoultella electrica	99.14	1e-06	1e-06	3e-05	2.14e-05	2.09e-05	0.000138	8.96e-05	1e-06	1e-06	1e-06	1e-06		1e-06	1e-06	1e-06		1e-06	1e-06	1e-06		0.00169	0.000576	0.00174	0.00247	0.00229		4.82e-05	7.35e-05	1e-06	1e-06		1e-06	1e-06	1e-06	1e-06	1e-06	1e-06		1e-06	1e-06	1e-06	1e-06	1e-06		1e-06	1e-06	1e-06	1e-06
Raoultibacter timonensis	96.47	0.0001053	0.000194	1e-06	1e-06	1e-06	1e-06	1e-06	1e-06	3.94e-05	1e-06	8.77e-05		0.000317	0.00047	0.0003824		1e-06	1e-06	1e-06		1e-06	1e-06	9.14e-05	1e-06	1e-06		1e-06	1e-06	1e-06	1e-06		0.00015538	5.48e-05	7.3e-05	9.13e-05	5.85e-05	0.0001585		1e-06	1e-06	1e-06	8.28e-05	0.000167		1e-06	1e-06	1e-06	7.76e-06
Romboutsia sedimentorum	98.696	0.00012	0.0001508	0.0515608	0.0931668	0.0928196	0.161345	0.175734	0.031148	1e-06	1e-06	1e-06	<0.05	1e-06	1e-06	1e-06	<0.05	1e-06	1e-06	1e-06	<0.01	1e-06	0.00023	1e-06	1e-06	1e-06	<0.01	1.61e-05	1e-06	1e-06	1e-06	<0.05	1e-06	1e-06	1e-06	1e-06	1e-06	1e-06	<0.01	0.00103	1e-06	1e-06	1e-06	1e-06	<0.01	1e-06	1e-06	1e-06	1e-06
Roseburia faecis	98.846	0.0085283	0.0078636	1e-06	1e-06	6.27e-05	1e-06	2.24e-05	2.09e-05	0.00072442	0.00144	0.00338275		0.000528	0.0001803	2.042e-05		0.000134	0.0042178	0.000296		0.000508	0.013942	0.0002285	0.000725	0.002144		0.0002731	0.000147	0.0001814	4.31e-05		0.0027783	0.00702344	0.0098066	0.0066633	0.0047248	0.0012029	<0.01	1e-06	1e-06	0.000363	1e-06	1e-06		0.181048	0.0568338	0.0786519	0.000116
Roseburia hominis	98.925	0.00147	0.00124	1e-06	1e-06	1e-06	1e-06	1e-06	1e-06	0.00018894	0.000539	0.000216	<0.05	0.000211	1e-06	0.000164		1e-06	1.18e-05	0.00397		0.000169	0.000115	0.000137	1e-06	0.000458		1.61e-05	1e-06	1e-06	1.08e-05		0.0200959	0.0030883	0.0020783	0.00493	0.0016385	4.75e-05		1e-06	1e-06	1e-06	1e-06	1e-06		0.0008514	0.0040248	0.00099192	1e-06
Roseburia inulinivorans	99.17	0.002807	0.00238	1e-06	1e-06	1e-06	1e-06	1e-06	1e-06	7.49e-05	1e-06	0.0008304		0.000317	0.000108	9.552e-05		1e-06	1e-06	1e-06		1e-06	1e-06	1e-06	1e-06	1e-06		1e-06	1e-06	1e-06	1e-06		1.476e-05	0.000713	0.0001643	0.000639	0.0003394	0.0001895		1e-06	1e-06	1e-06	1e-06	1e-06		1e-06	1e-06	0.000596	1e-06
Ruminiclostridium thermocellum	88.4967	4.51e-05	9.68e-05	1e-06	1e-06	1e-06	1e-06	1e-06	1e-06	0.000934	0.000719	0.0007155	<0.05	0.001483	0.001048	0.0011036	<0.05	1e-06	1e-06	1e-06	<0.05	0.000508	0.000461	0.0005027	0.000871	0.000459		1e-06	1e-06	1e-06	1e-06		0.0010948	0.0006304	0.00157	0.000639	0.0009134	0.00165	<0.05	1e-06	1e-06	1e-06	8.28e-05	0.00117		1e-06	1e-06	1e-06	1e-06
Ruminococcus albus	91.59	3.01e-05	8.6e-05	1e-06	1e-06	1e-06	1e-06	1e-06	1e-06	0.000193	1e-06	0.000135		0.0018	0.00141	0.000737	<0.05	1e-06	1e-06	1e-06		1e-06	1e-06	1e-06	1e-06	1e-06		1e-06	1e-06	1e-06	1e-06		1e-06	1e-06	1e-06	1e-06	1e-06	1e-06		0.00206	0.00216	0.00145	0.00174	0.0025	<0.01	1e-06	1e-06	1e-06	1e-06
Ruminococcus bromii	98.4775	0.0177512	0.0173538	1e-06	1e-06	2.09e-05	2.75e-05	1e-06	4.18e-05	0.0065827	0.00558	0.00675195	<0.05	0.000211	7.23e-05	0.00040952		1e-06	1.18e-05	1e-06		0.000677	0.004491	0.0007314	0.00058	0.000917		4.83e-05	7.35e-05	1e-06	1.08e-05		0.0395162	0.0238474	0.083579	0.052923	0.0241009	0.0398757	<0.01	1e-06	1e-06	1e-06	1e-06	1e-06		0.0001474	0.101782	0.00321726	2.328e-05
Ruminococcus callidus	99.77	0.000165	0.000183	1e-06	1e-06	1e-06	1e-06	1e-06	1e-06	1e-06	0.000719	1e-06		1e-06	1e-06	1e-06		1e-06	1e-06	1e-06		0.00102	0.00023	0.00119	0.0016	1e-06		1e-06	1e-06	1e-06	1e-06		1e-06	1e-06	1e-06	1e-06	1e-06	1e-06		1e-06	1e-06	1e-06	1e-06	1e-06		1e-06	1e-06	1e-06	1e-06
Ruminococcus champanellensis	93.864	0.004376	0.004439	1e-06	1e-06	1e-06	1e-06	1e-06	1e-06	4.33e-05	1e-06	1e-06		1e-06	1e-06	1e-06		1e-06	1e-06	1e-06		1e-06	1e-06	1e-06	0.000145	0.000458		4.82e-05	1e-06	1e-06	3.23e-05		1e-06	9.14e-06	0.00825	1e-06	1e-06	1e-06		1e-06	1e-06	1e-06	1e-06	1e-06		1e-06	1e-06	1e-06	1e-06
Ruminococcus gauvreauii	100	4.51e-05	1e-06	9.01e-05	0.000706	0.000125	2.75e-05	6.72e-05	1e-06	3.55e-05	0.00036	4.72e-05		1e-06	0.000289	0.00028		1e-06	1e-06	1e-06		1e-06	1e-06	4.57e-05	0.000145	0.000153		1e-06	1e-06	1e-06	1e-06		0.000752	6.4e-05	0.00108	0.000183	0.000445	0.000332		0.000206	1e-06	1e-06	0.000662	0.000333		1e-06	2.77e-05	0.000179	3.11e-05
Salmonella enterica	99.3	1e-06	1e-06	1e-06	1e-06	1e-06	1e-06	1e-06	1e-06	5.12e-05	1e-06	3.37e-05		0.000317	7.22e-05	6.82e-05		0.01298	0.01473	0.020172		0.000169	0.000115	0.0001371	0.000145	1e-06	<0.05	0.00119	0.000441	0.00103	0.0007	<0.05	2.21e-05	2.74e-05	3.66e-05	1e-06	4.68e-05	1.58e-05		0.000206	1e-06	1e-06	0.0001656	0.000167		1.64e-05	4.15e-05	3.73e-06	7.76e-06
Salmonella subterranea	99.46	1e-06	1e-06	1e-06	1e-06	1e-06	1e-06	1e-06	1e-06	1e-06	1e-06	1e-06		1e-06	1e-06	1e-06		1e-06	1e-06	0.002686		1e-06	1e-06	0.000137	1e-06	1e-06		1e-06	1e-06	1e-06	1e-06		1e-06	1e-06	1e-06	1e-06	1e-06	1e-06		1e-06	1e-06	1e-06	1e-06	1e-06		1e-06	1e-06	1e-06	1e-06
Senegalimassilia anaerobia	99.4733	0.0001053	0.0001075	0.00042	2.14e-05	0.0017563	0.001157	0.0017488	0.0009809	0.00138664	0.0018	0.002043		0.000317	0.0001803	0.0002866		1e-06	1e-06	1e-06		0.00152	0.003915	0.0019684	0.003915	0.00168		1e-06	1e-06	6.04e-05	1e-06		0.003721	0.001278	0.002078	0.001556	0.002609	0.001998		0.000206	0.000981	1e-06	1e-06	0.003167		0.0008842	0.001634	0.0013336	1e-06
Shigella dysenteriae	94.522	1e-06	1e-06	0.0003	0.000556	0.0006053	0.0007717	0.000493	0.0005221	1e-06	1e-06	1e-06	<0.05	1e-06	1e-06	1e-06	<0.05	1e-06	1e-06	1e-06	<0.01	1e-06	0.000115	4.57e-05	1e-06	1e-06	<0.05	1.61e-05	1e-06	6.04e-05	3.24e-05	<0.05	1e-06	1e-06	1e-06	1e-06	1e-06	1e-06	<0.01	0.000206	1e-06	1e-06	1e-06	0.000167	<0.01	1e-06	1e-06	1e-06	1e-06
Solitalea canadensis	90.8075	4.51e-05	2.16e-05	1e-06	1e-06	2.09e-05	5.51e-05	1e-06	2.09e-05	3.15e-05	1e-06	6.74e-05		1e-06	3.61e-05	3.412e-05		1e-06	1e-06	2.46e-05		1e-06	0.00023	1e-06	1e-06	1e-06		8.04e-05	7.35e-05	1e-06	8.62e-05		1e-06	1e-06	1e-06	1e-06	1e-06	1e-06		1e-06	0.000392	1e-06	1e-06	1e-06		1e-06	1e-06	1e-06	1e-06
Stenotrophomonas maltophilia	99.46	1e-06	1e-06	1e-06	1e-06	1e-06	1e-06	1e-06	1e-06	1e-06	1e-06	1e-06		1e-06	1e-06	6.82e-06		1e-06	1e-06	1e-06		1e-06	1e-06	1e-06	1e-06	1e-06		1e-06	1e-06	1e-06	1e-06		1e-06	1e-06	1e-06	1e-06	1e-06	1e-06		1e-06	1e-06	1e-06	1e-06	1e-06		4.91e-05	0.001235	0.00019773	0.000202
Sutterella massiliensis	98.71	0.003472	0.00306	1e-06	1e-06	1e-06	2.75e-05	1e-06	1e-06	0.00951788	0.00881	0.0200107	<0.05	0.01152	0.01362	0.0165772	<0.05	1e-06	1.77e-05	0.01394	<0.01	0.011337	0.004031	0.0103731	0.012625	0.016804	<0.05	0.0005152	0.000956	0.0005438	0.0003021		0.0109948	0.0162583	0.003795	0.0272113	0.0059817	0.0047127	<0.01	0.001237	0.000196	0.000727	0.001159	0.004157	<0.05	0.000851	0.002408	0.002234	3.102e-05
Sutterella wadsworthensis	97.0516	0.0030262	0.0035526	0.0020703	0.0082996	0.0005017	0.0029239	0.0001794	0.0006889	0.0217999	0.01054	0.0057742		0.034337	0.011955	0.00982242		6.69e-05	1.77e-05	0.0107881		0.003728	0.023106	0.0031499	0.003335	0.003973		0.0071546	0.011913	0.013504	0.023222		0.0028696	0.0010787	0.0009498	0.0003656	0.0008897	0.0015855		0.014332	0.012558	0.006543	0.006292	0.00533		0.000377	0.0056474	0.0056408	0.0031055
Turicibacter sanguinis	90.7733	0.002073	0.002294	1e-06	2.14e-05	2.09e-05	1e-06	1e-06	1e-06	9.45e-05	1e-06	3.375e-05		0.0057	0.001337	0.002499	<0.05	1e-06	1e-06	1e-06	<0.05	0.001698	0.000576	0.002244	0.002615	0.002288		1e-06	1e-06	1e-06	1e-06		0.00723	0.00561	0.00474	0.00986	0.002965	0.00502	<0.01	0.0033	0.000196	0.001817	0.0007448	0.0005		1e-06	1e-06	1e-06	1e-06
Veillonella dispar	99.355	0.0002101	0.0001725	1e-06	1e-06	1e-06	1e-06	1e-06	1e-06	3.94e-06	1e-06	1e-06		1e-06	1e-06	1e-06		1e-06	1e-06	1e-06		1e-06	1e-06	1e-06	1e-06	1e-06		1.61e-05	1e-06	1e-06	1e-06		1e-06	1e-06	1e-06	1e-06	1e-06	1e-06		1e-06	1e-06	1e-06	1e-06	1e-06		1e-06	1e-06	1e-06	1e-06
Veillonella tobetsuensis	99.5675	1e-06	1e-06	1e-06	1e-06	1e-06	1e-06	1e-06	1e-06	1e-06	1e-06	1e-06		1e-06	1e-06	1e-06		1e-06	1e-06	1e-06		1e-06	1e-06	1e-06	1e-06	1e-06		1e-06	1e-06	1e-06	1e-06		1e-06	1e-06	1e-06	1e-06	1e-06	1e-06		1e-06	1e-06	1e-06	1e-06	1e-06		1e-06	1e-06	1e-06	1e-06
Victivallis vadensis	94.7275	0.0003	0.0003765	1e-06	1e-06	1e-06	1e-06	1e-06	1e-06	0.0080118	0.001439	0.0036275	<0.05	0.00592	1e-06	0.00998		1e-06	1e-06	0.0064046		0.00423	0.000115	0.00297	0.002465	0.004277	<0.01	0.001383	0.001618	0.0013308	0.001595		1e-06	1e-06	1e-06	1e-06	1e-06	1e-06		0.007843	0.001762	0.00291	0.0046356	0.002833	<0.01	1e-06	0.0024638	0.000604	1e-06
[truncated: 14 more columns]
