# Supplementary material for: 16S rRNA gene profiling and genome reconstruction reveal community metabolic interactions and prebiotic potential of medicinal herbs used in neurodegenerative disease and as nootropics
Source: PLoS One. 2019 Mar 19;14(3):e0213869. doi: 10.1371/journal.pone.0213869 (PMC6424447; doi:10.1371/journal.pone.0213869)
Supplement: S2 Table — The presence or absence of sugar utilization pathways was scored at the species level as 1 or 0, respectively. When corresponding reference genomes were unavailable for specific taxa genus and family level assignments were predicted. In instances where multiple genomes were available and analyzed, fractional assignments were made depending on the conservation of sugar pathways. (XLSX) [file pone.0213869.s007.xlsx]

## Sheet: phenotype.mapping.sugars
RepSeqId	RepSeqSpecies	Level	Glc	Gal	GlcA	GalA	Xyl	Ara	Rha	Man
411	[unclassified] [Eubacterium] rectale	S	0.33	1	0	0	0	0	0	0.33
58	Absiella dolichum	S	1	0	0	0	0	0	0	1
16	Acetivibrio ethanolgignens	F	0.24	0.42	0.17	0.13	0.18	0.14	0.02	0.03
203	Achromobacter spanius	G	0	0	0.5	0.5	0	0	0	0
428	Acidaminococcus intestini	S	0	0	0	0	0	0	0	0
280	Acinetobacter radioresistens	S	0	0	0	0	0	0	0	0
236	Agathobacter ruminis	F	0.5	0.65	0.19	0.18	0.3	0.37	0.22	0.26
254	Alistipes finegoldii	S	1	1	0	0	1	0	0	1
303	Alistipes indistinctus	S	1	1	1	0	1	0	1	1
210	Alistipes obesi	S	1	1	0	0	0	0	1	0
369	Alistipes onderdonkii	S	1	1	0	0	0	0	1	1
77	Alistipes putredinis	S	0	0	0	0	0	0	0	0
308	Alistipes shahii	S	1	1	1	1	0	0	0	0
235	Anaerobacterium chartisolvens	F	0.24	0.42	0.17	0.13	0.18	0.14	0.02	0.03
162	Anaerofustis stercorihominis	S	0	0	0	0	0	0	0	1
281	Anaeromassilibacillus senegalensis	F	0.24	0.42	0.17	0.13	0.18	0.14	0.02	0.03
261	Anaerosporobacter mobilis	F	0.5	0.65	0.19	0.18	0.3	0.37	0.22	0.26
221	Anaerostipes caccae	S	1	0.5	0	0	0	0	0	1
424	Anaerostipes hadrus	S	0.67	0.33	0	0	0	1	0	1
80	Anaerotruncus colihominis	S	1	1	0	0	1	0	0	0
333	Anaerotruncus rubiinfantis	S	0	1	1	1	0	0	0	0
114	Anaerovorax odorimutans	F	0	0	0	0	0	0	0	0
316	Anseongella ginsenosidimutans	F	0	0	1	1	0	0	1	1
454	Bacteroides caccae	S	1	1	1	1	1	1	1	1
307	Bacteroides caecimuris	S	1	1	1	1	1	1	1	0
442	Bacteroides cellulosilyticus	S	1	1	1	1	1	1	1	0
405	Bacteroides dorei	S	1	1	1	1	1	1	1	0
321	Bacteroides faecichinchillae	S	1	1	0	0	0	0	1	1
448	Bacteroides faecis	S	1	1	1	1	1	1	1	1
363	Bacteroides finegoldii	S	1	1	1	1	1	1	1	1
262	Bacteroides fragilis	S	1	1	1	0	1	0	0	0
356	Bacteroides intestinalis	S	1	1	1	1	1	1	1	0.33
361	Bacteroides nordii	S	1	1	1	1	1	0	1	1
345	Bacteroides oleiciplenus	S	1	1	1	1	1	1	1	0
445	Bacteroides ovatus	S	1	1	1	1	1	1	1	1
184	Bacteroides paurosaccharolyticus	G	0.97	0.97	0.8	0.74	0.83	0.54	0.77	0.35
285	Bacteroides salyersiae	S	1	1	1	1	1	0	1	0
311	Bacteroides sartorii	S	1	1	1	1	1	0.67	1	1
347	Bacteroides stercorirosoris	S	1	1	1	1	1	1	1	0
330	Bacteroides stercoris	S	1	1	1	1	1	0	1	0
449	Bacteroides thetaiotaomicron	S	1	1	1	1	1	1	1	1
456	Bacteroides uniformis	S	1	1	1	1	1	1	0.71	0
452	Bacteroides vulgatus	S	1	1	1	1	1	1	1	0.83
365	Bacteroides xylanisolvens	S	1	1	1	1	1	1	1	1
396	Bacteroides xylanolyticus	G	0.97	0.97	0.8	0.74	0.83	0.54	0.77	0.35
371	Barnesiella intestinihominis	S	1	1	0	0	0	0	1	0
215	Barnesiella viscericola	G	1	1	0	0	0	0	1	0
458	Bifidobacterium faecale	G	0.61	0.1	0	0	0.27	0.47	0	0
451	Bifidobacterium longum	S	1	0.09	0	0	0.91	0.83	0	0
108	Bifidobacterium stellenboschense	G	0.61	0.1	0	0	0.27	0.47	0	0
269	Blautia [Ruminococcus] gnavus	S	1	0	1	1	0	0	0.75	0.5
202	Blautia [Ruminococcus] torques	S	0.75	0.25	0	0	0	0	0.25	0.75
187	Blautia caecimuris	G	0.75	0.45	0.09	0.09	0.24	0.3	0.33	0.23
244	Blautia faecis	G	0.75	0.45	0.09	0.09	0.24	0.3	0.33	0.23
367	Blautia hydrogenotrophica	S	0	0	0	0	0	0	0	0
348	Blautia luti	S	1	0	0	0	0	1	1	0
368	Blautia marasmi	G	0.75	0.45	0.09	0.09	0.24	0.3	0.33	0.23
416	Blautia wexlerae	S	1	0.67	0	0	0.67	0.33	0	0.33
176	Burkholderia multivorans	G	0	0	0.5	0.5	0.25	0	0	0
335	Buttiauxella warmboldiae	F	1	1	0.99	0.91	0.9	0.96	0.92	1
241	Butyricicoccus pullicaecorum	S	1	1	1	0	1	0	0	0
325	Butyricimonas faecihominis	G	0.5	1	0	0	0	0	0	1
306	Butyricimonas paravirosa	G	0.5	1	0	0	0	0	0	1
259	Butyricimonas virosa	S	1	1	0	0	0	0	0	1
383	Butyrivibrio crossotus	S	0	0	0	0	0	0	0	0
289	Christensenella massiliensis	S	0	0	0	0	0	0	1	0
326	Christensenella minuta	S	0	0	0	0	0	0	1	0
354	Christensenella timonensis	S	0	0	0	0	0	0	0	0
297	Citrobacter amalonaticus	S	1	1	1	1	1	1	1	1
384	Citrobacter braakii	G	1	1	1	0.87	0.95	1	1	1
395	Citrobacter freundii	S	1	1	1	0.71	0.71	1	1	1
129	Citrobacter koseri	S	1	1	1	1	1	1	1	1
352	Citrobacter murliniae	G	1	1	1	0.87	0.95	1	1	1
154	Citrobacter sedlakii	G	1	1	1	0.87	0.95	1	1	1
432	Cloacibacillus evryensis	F	0.33	0	0.33	0.33	0	0	0	0
171	Clostridium argentinense	G	0.78	0.55	0.21	0.15	0.16	0.23	0	0.59
28	Clostridium cochlearium	G	0.78	0.55	0.21	0.15	0.16	0.23	0	0.59
104	Clostridium intestinale	G	0.78	0.55	0.21	0.15	0.16	0.23	0	0.59
122	Clostridium puniceum	G	0.78	0.55	0.21	0.15	0.16	0.23	0	0.59
233	Clostridium saccharoperbutylacetonicum	S	1	1	1	1	1	1	0	1
334	Clostridium sporogenes	S	1	0	0	0	0	0	0	0
439	Collinsella aerofaciens	S	0	0.5	0	0.5	0	0	0	1
40	Collinsella intestinalis	S	0	0	0	0	0	0	0	1
415	Coprococcus catus	S	1	0	0	0	0	1	0	0
101	Cronobacter dublinensis	G	1	1	1	1	1	1	1	1
95	Cuneatibacter caecimuris	F	0.5	0.65	0.19	0.18	0.3	0.37	0.22	0.26
253	Desulfosporosinus orientis	F	0	0	0	0	0	0	0	0
291	Desulfovibrio desulfuricans	S	0	0	0	0	0	0	0	0
377	Desulfovibrio piger	S	0	0	0	0	0	0	0	0
295	Desulfovibrio simplex	G	0	0	0	0	0	0	0	0
32	Dialister pneumosintes	G	0	0	0	0	0	0	0	0
315	Dielma fastidiosa	S	0	1	0	0	0	0	0	1
408	Dorea formicigenerans	S	0	1	0	0.33	0	0.33	0	0
404	Dorea longicatena	S	1	1	0	0	0	0	0	0
455	Eggerthella lenta	S	0	0	0	0	0	0	0	0
190	Eisenbergiella massiliensis	G	0	1	0	0	0	0	0	0
339	Emergencia timonensis	S	0	0	0	0	0	0	0	0
147	Enterobacter bugandensis	G	1	1	1	1	1	1	0.83	1
438	Enterobacter cloacae	S	1	1	1	1	1	1	1	1
413	Enterobacter kobei	G	1	1	1	1	1	1	0.83	1
435	Enterobacter tabaci	G	1	1	1	1	1	1	0.83	1
323	Enterococcus casseliflavus	S	1	0	0	0	0	1	0	1
419	Enterococcus dispar	S	1	0	0	0	0	0	0	1
457	Enterococcus faecalis	S	1	0.58	0.03	0.02	0	0.02	0	1
362	Enterococcus gallinarum	S	1	0	0	0	1	1	0	1
436	Enterococcus hirae	S	1	0	0	0	0	0	0	1
248	Enterorhabdus muris	F	0	0	0	0	0	0	0.14	0
372	Erysipelatoclostridium ramosum	S	1	0	0	0	0	0	0	1
170	Erysipelothrix rhusiopathiae	F	0.5	0.29	0.05	0.05	0	0	0	0.86
459	Escherichia fergusonii	S	1	1	1	1	1	0.8	1	1
270	Ethanoligenens harbinense	F	0.24	0.42	0.17	0.13	0.18	0.14	0.02	0.03
179	Eubacterium [Eubacterium] combesii	G	0.33	0.39	0.06	0	0	0	0	0.17
401	Eubacterium [Eubacterium] eligens	S	0	0	0	0	0	0	0	0
338	Eubacterium [Eubacterium] hallii	S	0	1	0	0	0	0	0	1
250	Eubacterium coprostanoligenes	S	0	1	0	0	0	0	0	0
277	Eubacterium ramulus	S	0	0	0	0	0	0	0	0
283	Eubacterium ruminantium	G	0.33	0.39	0.06	0	0	0	0	0.17
234	Eubacterium ventriosum	S	0	1	0	0	0	0	0	0
46	Eubacterium xylanophilum	G	0.33	0.39	0.06	0	0	0	0	0.17
392	Faecalibacterium prausnitzii	S	0.33	1	1	1	0	0	0	0.33
389	Finegoldia magna	S	0	0	0	0	0	0	0	0
430	Flavonifractor plautii	S	0	0	0	0	0	0	0	0
342	Frisingicoccus caecimuris	F	0.5	0.65	0.19	0.18	0.3	0.37	0.22	0.26
366	Fusicatenibacter saccharivorans	S	1	1	0	0	0	0	0	1
381	Gemmiger formicilis	S	1	1	1	1	0	0	0	0
322	Gordonibacter faecihominis	G	0	0	0	0	0	0	0	0
296	Hespellia porcina	F	0.5	0.65	0.19	0.18	0.3	0.37	0.22	0.26
264	Hungatella effluvii	G	0.75	1	0.75	0.5	0.25	0.5	0	1
336	Hydrogenoanaerobacterium saccharovorans	F	0.24	0.42	0.17	0.13	0.18	0.14	0.02	0.03
298	Ihubacter massiliensis	F	0	0	0	0	0	0	0	0
421	Intestinimonas butyriciproducens	S	0	1	0	0	0	0	0	0
332	Klebsiella oxytoca	S	1	1	1	1	1	1	1	1
437	Klebsiella pneumoniae	S	1	1	1	1	1	1	1	1
418	Klebsiella quasipneumoniae	G	1	1	1	1	1	1	1	1
444	Klebsiella variicola	G	1	1	1	1	1	1	1	1
293	Kluyvera cryocrescens	F	1	1	0.99	0.91	0.9	0.96	0.92	1
240	Kluyvera intermedia	F	1	1	0.99	0.91	0.9	0.96	0.92	1
331	Kosakonia pseudosacchari	G	1	1	1	1	1	1	1	1
390	Lachnoclostridium [Clostridium] aldenense	G	0.53	0.93	0.5	0.48	0.51	0.76	0.48	0.5
265	Lachnoclostridium [Clostridium] amygdalinum	S	1	1	1	1	0	1	0	0
314	Lachnoclostridium [Clostridium] asparagiforme	S	1	1	1	1	0	1	1	1
300	Lachnoclostridium [Clostridium] celerecrescens	S	0	1	0	0	1	1	1	1
358	Lachnoclostridium [Clostridium] citroniae	S	1	1	1	1	1	1	0	1
433	Lachnoclostridium [Clostridium] clostridioforme	S	1	1	1	1	1	1	1	1
201	Lachnoclostridium [Clostridium] hylemonae	S	0	1	0	0	1	0	0	0
299	Lachnoclostridium [Clostridium] lavalense	S	1	1	1	1	0	1	1	1
242	Lachnoclostridium [Clostridium] populeti	G	0.53	0.93	0.5	0.48	0.51	0.76	0.48	0.5
228	Lachnoclostridium [Clostridium] saccharolyticum	S	0	1	0	0	0	1	0	0
252	Lachnoclostridium [Clostridium] scindens	S	0	1	0	0	0	0	0	0
443	Lachnoclostridium [Clostridium] symbiosum	S	1	1	0	0	0.2	0.6	0	0
346	Lachnoclostridium [Clostridium] xylanolyticum	G	0.53	0.93	0.5	0.48	0.51	0.76	0.48	0.5
410	Lachnoclostridium pacaense	G	0.53	0.93	0.5	0.48	0.51	0.76	0.48	0.5
407	Lachnospira pectinoschiza	F	0.5	0.65	0.19	0.18	0.3	0.37	0.22	0.26
310	Lachnotalea glycerini	F	0.5	0.65	0.19	0.18	0.3	0.37	0.22	0.26
431	Lactobacillus rogosae	G	0.64	0.18	0.1	0.07	0.19	0.21	0.15	0.84
380	Leclercia adecarboxylata	F	1	1	0.99	0.91	0.9	0.96	0.92	1
163	Longibaculum muris	F	0.5	0.29	0.05	0.05	0	0	0	0.86
309	Lutispora thermophila	S	0	0	0	0	0	0	0	0
30	Massilia suwonensis	F	0	0	0	0	0	0	0	0
88	Massiliomicrobiota timonensis	F	0.5	0.29	0.05	0.05	0	0	0	0.86
174	Muricomes intestini	F	0.5	0.65	0.19	0.18	0.3	0.37	0.22	0.26
204	Murimonas intestini	F	0.5	0.65	0.19	0.18	0.3	0.37	0.22	0.26
124	Nissabacter archeti	F	1	1	1	0.67	0.91	0.8	0.33	1
274	Odoribacter laneus	S	1	1	0	0	0	0	0	0
447	Oscillibacter ruminantium	S	0	1	0	0	1	0	0	0
375	Oscillibacter valericigenes	S	0	0	0	0	1	1	0	0
213	Pantoea dispersa	G	1	1	1	1	1	1	1	1
216	Pantoea eucrina	G	1	1	1	1	1	1	1	1
247	Pantoea wallisii	G	1	1	1	1	1	1	1	1
422	Parabacteroides distasonis	S	1	1	1	0	1	0	1	1
370	Parabacteroides goldsteinii	S	1	1	1	1	1	0	1	1
340	Parabacteroides johnsonii	S	1	1	1	1	1	0	1	0
373	Parabacteroides merdae	S	1	1	1	1	1	0	1	0
282	Paraclostridium benzoelyticum	G	1	0	0	0	0	0	0	0
425	Parasutterella excrementihominis	S	0	0	0	0	0	0	0	0
446	Phascolarctobacterium faecium	G	0	0	0	0	0	0	0	0
302	Phascolarctobacterium succinatutens	S	0	0	0	0	0	0	0	0
225	Phocea massiliensis	S	0	0	0	0	0	0	0	0
123	Porphyromonas uenonis	S	1	0	0	0	0	0	0	0
186	Prevotella histicola	G	0.85	0.7	0.26	0.22	0.15	0	0.22	0.04
409	Pseudoflavonifractor capillosus	S	0	1	0	0	0	0	0	0
403	Pseudoflavonifractor phocaeensis	G	0.25	1	0	0	0	0.25	0	0
400	Pseudomonas borbori	G	0	0	0.55	0.55	0.23	0	0	0
211	Pseudomonas entomophila	G	0	0	0.55	0.55	0.23	0	0	0
288	Pseudomonas glareae	G	0	0	0.55	0.55	0.23	0	0	0
267	Pseudomonas graminis	G	0	0	0.55	0.55	0.23	0	0	0
134	Pseudomonas monteilii	S	0	0	0	0	0	0	0	0
305	Pseudomonas punonensis	G	0	0	0.55	0.55	0.23	0	0	0
214	Raoultella electrica	G	1	1	1	1	1	1	1	1
426	Raoultibacter timonensis	F	0	0	0	0	0	0	0.14	0
393	Romboutsia sedimentorum	G	0	0	1	1	0	0	0	0
402	Roseburia faecis	S	0	1	0	0	0	0	0	0
376	Roseburia hominis	S	0	1	1	1	0	0	0	0
175	Roseburia inulinivorans	S	0	1	0	0	0	0	0	0
94	Ruminiclostridium [Clostridium] cellobioparum	G	0	0.14	0	0	0	0.33	0	0
21	Ruminiclostridium [Clostridium] cellulolyticum	G	0	0.14	0	0	0	0.33	0	0
279	Ruminiclostridium [Clostridium] leptum	S	0	0	0	0	0	0	0	0
324	Ruminiclostridium [Clostridium] methylpentosum	S	0	0	0	0	0	0	0	0
263	Ruminiclostridium [Clostridium] straminisolvens	G	0	0.14	0	0	0	0.33	0	0
220	Ruminiclostridium thermocellum	G	0	0.14	0	0	0	0.33	0	0
245	Ruminococcus albus	S	0	0	0	0	0	0	0	0
420	Ruminococcus bromii	S	0	0	0	0	0	0	0	0
181	Ruminococcus callidus	S	0	0	0	0	0	0	0	0
385	Ruminococcus champanellensis	S	1	0	0	0	0	0	0	0
318	Ruminococcus gauvreauii	S	0	0	0	0	0	0	0	0
287	Salmonella enterica	S	1	1	1	0	0.06	1	1	1
399	Senegalimassilia anaerobia	F	0	0.3	0	0.1	0	0	0	1
246	Shigella dysenteriae	S	1	1	0.67	1	0	1	1	1
189	Solitalea canadensis	F	0	0	1	1	0	0	1	1
139	Stenotrophomonas maltophilia	S	0	0	0	0	0.25	0	0	1
374	Sutterella massiliensis	G	0	0	0	0	0	0	0	0
427	Sutterella wadsworthensis	S	0	0	0	0	0	0	0	0
313	Turicibacter sanguinis	S	1	0	0	0	0	0	0	0
317	Veillonella dispar	S	0	0	0	0	0	0	0	0
230	Veillonella tobetsuensis	G	0	0.36	0	0	0	0	0	0
344	Victivallis vadensis	S	0	0	0	0	1	0	0	0
