# Supplementary material for: 16S rRNA gene profiling and genome reconstruction reveal community metabolic interactions and prebiotic potential of medicinal herbs used in neurodegenerative disease and as nootropics
Source: PLoS One. 2019 Mar 19;14(3):e0213869. doi: 10.1371/journal.pone.0213869 (PMC6424447; doi:10.1371/journal.pone.0213869)
Supplement: S3 Table — Taxa displaying increased relative abundance in all 10, 9, 8, to 0 herb-supplemented cultures are shown in descending order together with predicted sugar utilization pathways and the fold change of each taxa in herb-supplemented cultures green (increased by >5-fold), yellow (unchanged, <5-fold) and red (decreased by >5-fold). (XLSX) [file pone.0213869.s008.xlsx]

## Sheet: Table S3
# herbs	RepSeqSpecies	Level	Glucose	Galactose	Glucuronate	Galacturonate	Xylose	Arabinose	Rhamnose	Mannose	sum	Ashwagandha_FC	Bacopa_FC	Gotu Kola_FC	Bhringraj_FC	Boswellia_FC	Guducci_FC	Jatamansi_FC	Kappikacchu_FC	Shankhapushpi_FC	Shatavari_FC
10	Acidaminococcus intestini	S	0	0	0	0	0	0	0	0	0	4461.13	1411.37	7604.7	3551.28	2922.55	6364.58	1770	38552.3	2946.36	11.92
10	Sutterella massiliensis	G	0	0	0	0	0	0	0	0	0	2359.3	2567.21	858.997	2037.05	106.943	2121.65	276.037	185.887	446.182	6.64154
10	Bacteroides dorei	S	1	1	1	1	1	1	1	0	7	28.1969	6.89805	16.5466	74.3948	123.389	30.9127	10.0529	65.1259	26.0106	286.827
10	Bacteroides faecis	S	1	1	1	1	1	1	1	1	8	89.5224	24.3112	216.383	35.5495	143.359	88.3497	81.4034	123.615	234.008	5.35075
10	Bacteroides sartorii	S	1	1	1	1	1	0.67	1	1	7.67	75.4857	20.1714	40.9714	63.4629	72.9429	96.7143	32.2971	6.4	13.0731	3428.57
10	Bacteroides thetaiotaomicron	S	1	1	1	1	1	1	1	1	8	18.2445	18.0781	23.1205	13.095	99.547	17.464	19.9053	14.9368	57.9002	28.7743
10	Bacteroides vulgatus	S	1	1	1	1	1	1	1	0.83	7.83	96.349	5.06375	14.4955	113.697	311.628	61.8976	14.491	97.994	69.1837	59.8108
10	Butyricimonas faecihominis	G	0.5	1	0	0	0	0	0	1	2.5	13.6779	410.156	44.3138	127.229	88.0066	18.775	40.1285	263.97	261.439	36.9332
10	Butyricimonas virosa	S	1	1	0	0	0	0	0	1	3	2067.73	1155.67	780.667	137	825.275	306.75	351.76	16.7767	794	220.05
10	Enterobacter kobei	G	1	1	1	1	1	1	0.83	1	7.83	669.41	17484.9	40365.4	3058.04	6886.08	57860.4	139.8	9335.42	732.46	71.45
10	Klebsiella variicola	G	1	1	1	1	1	1	1	1	8	11081.7	2730.57	3683.2	6769.6	1170.75	34.2909	530.091	37325.6	15715.1	5.559
10	Leclercia adecarboxylata	F	1	1	0.99	0.91	0.9	0.96	0.92	1	7.68	40.8667	4307	67477.2	2302.8	8.8	9045.5	40	8466.65	127.08	5.945
10	Parabacteroides johnsonii	S	1	1	1	1	1	0	1	0	6	669.581	358.251	169.377	607.126	411.202	226.831	277.596	181.098	541.246	185.492
10	[Clostridium] colinum	ND	ND	ND	ND	ND	ND	ND	ND	ND	ND	3594	2346.67	1714.48	10087	278.5	1096.2	64.45	766.667	139.8	158.1
9	Victivallis vadensis	S	0	0	0	0	1	0	0	0	1	4359.43	5300.33	2135.53	2811.4	1481.7	1	3996.72	517.083	3840.6	16651.8
9	Bifidobacterium faecale	G	0.61	0.1	0	0	0.27	0.47	0	0	1.45	3081.42	50.8103	19.0227	685.371	4.55331	1451.57	163.958	1277.57	27.7789	437.927
9	Lactobacillus rogosae	G	0.64	0.18	0.1	0.07	0.19	0.21	0.15	0.84	2.38	3372.56	655.966	7.6453	222.582	0.785256	7006.73	186.077	210.784	136.231	6.90385
9	Bacteroides finegoldii	S	1	1	1	1	1	1	1	1	8	118.497	2402.27	259.76	905.979	175.427	1171.33	1037.79	396.391	2320.95	2.85857
9	Butyricimonas paravirosa	G	0.5	1	0	0	0	0	0	1	2.5	2.27631	296.506	28.9292	86.2191	424.625	43.2369	40.9477	570.434	1081.44	613.062
9	Enterobacter cloacae	S	1	1	1	1	1	1	1	1	8	5.00079	8.2901	2.08316	14.2613	22.7337	5.52508	11.817	13.4363	29.234	10.8554
9	Enterobacter tabaci	G	1	1	1	1	1	1	0.83	1	7.83	50.3791	246.485	72.3188	57.3854	0.969772	516.443	42.5206	877.512	356.447	8.5685
9	Klebsiella pneumoniae	S	1	1	1	1	1	1	1	1	8	6016.53	168.613	515.377	3913.39	703.827	18.438	276.839	3210.32	340.941	1.95475
9	Parabacteroides merdae	S	1	1	1	1	1	0	1	0	6	47.3876	65.1447	8.36339	47.0419	12.1398	33.0474	63.0848	2.60619	32.5974	505.817
9	Salmonella enterica	S	1	1	1	0	0.06	1	1	1	6.06	28.6333	152.467	15960.7	113.42	840.25	24.95	108.12	11.8983	19.04	1
9	Escherichia hermannii	ND	ND	ND	ND	ND	ND	ND	ND	ND	ND	11611.6	363.867	1	20627.4	14.9	519.9	45.45	12958	282	377.667
8	Enterorhabdus muris	F	0	0	0	0	0	0	0.14	0	0.14	22.4433	1531.2	1502.87	487.4	1	468.917	40	327.017	1415.2	1
8	Erysipelatoclostridium ramosum	S	1	0	0	0	0	0	0	1	2	446.599	637.001	11.2513	177.924	0.615822	29.473	153.6	0.0620476	392.961	82.9463
8	Lutispora thermophila	S	0	0	0	0	0	0	0	0	0	4774.18	173.5	2.63333	2140	54.8	207.907	205.36	497.077	2188.3	1
8	Parasutterella excrementihominis	S	0	0	0	0	0	0	0	0	0	26.9101	48.668	8.49775	21.6568	0.546021	1.46628	22.8263	19.1063	57.4931	257.618
8	Phascolarctobacterium succinatutens	S	0	0	0	0	0	0	0	0	0	72.655	35.0222	2.16374	326.372	49.7421	155.179	2.94737	50.3021	22.4421	114.63
8	Bifidobacterium longum	S	1	0.09	0	0	0.91	0.83	0	0	2.83	1804.4	1	16.4	51	34.45	6.17667	1	15.3167	266.2	100.675
8	Blautia caecimuris	G	0.75	0.45	0.09	0.09	0.24	0.3	0.33	0.23	2.48	78.1667	136.867	10.5	9.94	1	13.5333	519.8	350.833	29.34	1
8	Collinsella aerofaciens	S	0	0.5	0	0.5	0	0	0	1	2	1378.89	130.84	22.1988	106.032	5.02733	43.3081	2.54907	10.5043	36.2683	0.635031
8	Lachnoclostridium [Clostridium] xylanolyticum	G	0.53	0.93	0.5	0.48	0.51	0.76	0.48	0.5	4.69	38.4848	66.3712	386.742	1919.4	1040.34	164.121	277.182	0.227273	638.545	0.572727
8	Bacteroides xylanolyticus	G	0.97	0.97	0.8	0.74	0.83	0.54	0.77	0.35	5.97	1935.31	71156.7	1	12566	8327.67	2936.22	280.16	43.51	148.64	1
8	Alistipes indistinctus	S	1	1	1	0	1	0	1	1	6	20.4521	37.6989	5.41584	5.22186	2.32028	10.3455	29.7749	0.922098	18.786	103.002
8	Bacteroides caccae	S	1	1	1	1	1	1	1	1	8	37.9167	55.5758	13.1818	85.0318	91.1364	18.1742	20.4	4.40265	95.6818	0.227273
8	Buttiauxella warmboldiae	F	1	1	0.99	0.91	0.9	0.96	0.92	1	7.68	15.9	856.907	40380	1281.4	194.75	28.2167	34.2	1	73.42	1
8	Klebsiella quasipneumoniae	G	1	1	1	1	1	1	1	1	8	4275.21	104.083	334.07	1504.19	276.618	3.07452	114.051	1287.69	2852.59	1.63854
8	Lachnoclostridium [Clostridium] asparagiforme	S	1	1	1	1	0	1	1	1	7	185.267	167.64	1	473.54	1	14504.7	83.4	7.66667	458.94	8.35
8	Lachnoclostridium [Clostridium] celerecrescens	S	0	1	0	0	1	1	1	1	5	205.333	3003	1	1043.8	392.75	3806.78	2208.4	4.83333	2312.54	384.665
8	Pantoea dispersa	G	1	1	1	1	1	1	1	1	8	15.1467	275	2243.33	57	1	323.033	347.8	335.033	28.8	1
8	Pantoea eucrina	G	1	1	1	1	1	1	1	1	8	5.16667	480	753.667	70.94	1	943.417	346.16	637.667	10.86	4.3
8	Roseburia hominis	S	0	1	1	1	0	0	0	0	3	314.647	125.333	1327.6	176	7.225	5313.08	1	1236.69	1	13.15
8	Methanobrevibacter smithii	ND	ND	ND	ND	ND	ND	ND	ND	ND	ND	24.0349	22.0699	2.06977	7.33669	23.7356	39.0019	1.31101	58.0095	19.3213	30.8364
7	Blautia hydrogenotrophica	S	0	0	0	0	0	0	0	0	0	2422.6	401.607	1	10294	15.85	78.7833	12369.2	1	10035.5	1
7	Christensenella minuta	S	0	0	0	0	0	0	1	0	1	96.1328	104.073	93.5766	26.527	0.218978	62.3642	8.75912	0.218978	12.7927	0.218978
7	Clostridium sporogenes	S	1	0	0	0	0	0	0	0	1	2.91667	7108	4.6	177.74	19.125	269.483	24264.6	1107.94	262	1
7	Eubacterium [Eubacterium] eligens	S	0	0	0	0	0	0	0	0	0	549.658	186.527	0.694274	281.235	0.903133	1046.61	56.2665	52.4449	20.2604	1.60079
7	Longibaculum muris	F	0.5	0.29	0.05	0.05	0	0	0	0.86	1.75	55.5	51.9133	1	98.6	1	23.9967	221.8	1	95.98	159.795
7	Frisingicoccus caecimuris	F	0.5	0.65	0.19	0.18	0.3	0.37	0.22	0.26	2.67	22.0142	6.29465	10.7632	7.89418	0.00590086	5.44211	6.95665	3.29664	29.5238	0.00590086
7	Lachnospira pectinoschiza	F	0.5	0.65	0.19	0.18	0.3	0.37	0.22	0.26	2.67	266.091	285.339	3.65443	143.837	0.61879	679.6	298.523	278.197	124.025	1.7203
7	Murimonas intestini	F	0.5	0.65	0.19	0.18	0.3	0.37	0.22	0.26	2.67	7.46	57.4667	92.6333	86.48	1	10.2333	34.2	72.2883	1	2.645
7	Prevotella histicola	G	0.85	0.7	0.26	0.22	0.15	0	0.22	0.04	2.44	1	7.5	115.667	453	1	766.25	206.8	7.05	59.46	1
7	Bacteroides paurosaccharolyticus	G	0.97	0.97	0.8	0.74	0.83	0.54	0.77	0.35	5.97	10.8958	65.251	160	56.0618	1.10618	88.9961	13.5197	0.23166	51.4286	0.23166
7	Cronobacter helveticus	S	1	1	1	1	1	1	1	ND	7	3.29333	1	5611.6	1431.28	211436	438.397	176701	24.75	253.32	1
7	Dorea longicatena	S	1	1	0	0	0	0	0	0	2	138.921	44.3325	0.0215905	91.6763	12.651	240.063	2.52954	5.16805	5.85966	0.0928392
7	Enterobacter bugandensis	G	1	1	1	1	1	1	0.83	1	7.83	28.2667	7.5	190.667	155	15.85	1	1	12.7933	232.42	1
7	Gemmiger formicilis	S	1	1	1	1	0	0	0	0	4	10.5693	13.3156	7.55478	9.26175	1.07038	19.5174	16.6717	1.54021	19.2845	0.0424031
7	Parabacteroides distasonis	S	1	1	1	0	1	0	1	1	6	13.4105	55.3531	5.3057	1.89427	1.59929	33.9839	2.26042	5.90118	19.5761	35.4162
7	Parabacteroides goldsteinii	S	1	1	1	1	1	0	1	1	7	3.09642	5.84808	0.408706	6.9761	12.2383	11.4548	7.68591	1.24904	10.1404	147.169
7	Roseburia faecis	S	0	1	0	0	0	0	0	0	1	101.783	13.371	85.2807	193.183	8.87064	295.407	4.04037	2906.94	0.496514	0.0550459
7	[Clostridium] propionicum	ND	ND	ND	ND	ND	ND	ND	ND	ND	ND	4064.2	11949.2	1	8.86667	2.645	1	19.125	1443.83	10377.6	64384.3
7	Colidextribacter massiliensis	ND	ND	ND	ND	ND	ND	ND	ND	ND	ND	242.54	60.1267	13.6333	1	1	35.54	1	37.2	122.76	132.1
7	Gracilibacter thermotolerans	ND	ND	ND	ND	ND	ND	ND	ND	ND	ND	223.56	790.433	1	1	1	692.24	15.275	1941.62	542.2	21.1333
6	Butyrivibrio crossotus	S	0	0	0	0	0	0	0	0	0	95.5532	1084.63	0.479279	265.237	0.0540541	485.617	17.1459	1.08613	72.6054	0.901351
6	Christensenella massiliensis	S	0	0	0	0	0	0	1	0	1	110.437	24.3101	1.26044	15.5882	0.0737101	157.623	59.4811	0.0737101	28.6246	0.185749
6	Eubacterium ramulus	S	0	0	0	0	0	0	0	0	0	582.333	1986.67	50	62	1	111.617	1	1	401.4	1
6	Raoultibacter timonensis	F	0	0	0	0	0	0	0.14	0	0.14	42.7	389.8	1	19.08	1	98.58	50.56	2.12667	9146.4	3.825
6	Ruminococcus bromii	S	0	0	0	0	0	0	0	0	0	405.894	14.8674	0.296137	95.2326	2.15021	2830.92	0.0643777	1128.46	31.5876	3.91899
6	Turicibacter sanguinis	S	1	0	0	0	0	0	0	0	1	5.58315	411.922	0.12959	244.173	0.12959	765.119	169.965	0.12959	225.336	0.557235
6	Ruminiclostridium [Clostridium] straminisolvens	G	0	0.14	0	0	0	0.33	0	0	0.47	8.43792	21.535	0.0677201	15.9549	1.29515	255.982	29.8375	1.42438	73.991	0.0677201
6	Anaeromassilibacillus senegalensis	F	0.24	0.42	0.17	0.13	0.18	0.14	0.02	0.03	1.33	40.9921	126.253	0.0524017	12.8384	0.0524017	18.2121	236.332	0.0524017	29.2716	0.0524017
6	Blautia faecis	G	0.75	0.45	0.09	0.09	0.24	0.3	0.33	0.23	2.48	11.7867	9.10009	9.57343	110.301	1.66417	58.5875	2.35734	6.65108	0.0561272	0.0561272
6	Anaerosporobacter mobilis	F	0.5	0.65	0.19	0.18	0.3	0.37	0.22	0.26	2.67	93.6667	446	1	129.2	1	21.8833	2110	1	91.64	1
6	Hespellia porcina	F	0.5	0.65	0.19	0.18	0.3	0.37	0.22	0.26	2.67	5836.23	1768.61	1	3120	1	3186.75	623.2	1	99	1
6	[unclassified] [Eubacterium] rectale	S	0.33	1	0	0	0	0	0	0.33	1.66	1334.3	3.96647	0.659816	91.1455	9.41779	88.0267	6.24986	143.341	0.03245	0.20622
6	Anaerotruncus rubiinfantis	S	0	1	1	1	0	0	0	0	3	10.38	85.9706	22.4682	12.2586	0.029383	2.93683	16.237	0.029383	19.0889	0.0777179
6	Bacteroides ovatus	S	1	1	1	1	1	1	1	1	8	6.20538	14.0781	3.74754	8.79876	1.38725	8.65336	4.55683	6.21608	5.91577	0.953381
6	Butyricicoccus pullicaecorum	S	1	1	1	0	1	0	0	0	4	1729.6	698.833	1	143.8	1	1070.57	879.96	1	647.18	1
6	Faecalibacterium prausnitzii	S	0.33	1	1	1	0	0	0	0.33	3.66	503.557	13.9159	2.25697	35.3849	2.84431	119.788	18.9675	5.08863	0.0318683	0.204676
6	Odoribacter laneus	S	1	1	0	0	0	0	0	0	2	7.85	1	189.333	51.02	1	22.0333	1	1	582.46	1274.46
6	[Clostridium] lactatifermentans	ND	ND	ND	ND	ND	ND	ND	ND	ND	ND	53562	1943.33	3377.94	1	4.3	1	1	4559.18	100.8	3658.43
5	Christensenella timonensis	S	0	0	0	0	0	0	0	0	0	179.1	412.033	1	78.28	1	868.5	100.4	1	1	1
5	Cloacibacillus evryensis	F	0.33	0	0.33	0.33	0	0	0	0	0.99	4.33834	7.36282	206.737	1.25837	1.7617	0.0847213	17.319	372.088	2.08966	72.9153
5	Enterococcus casseliflavus	S	1	0	0	0	0	1	0	1	3	0.133856	56.325	52.1556	51.9071	0.159632	19.2497	1.32771	4.25424	12.6052	0.0963672
5	Enterococcus dispar	S	1	0	0	0	0	0	0	1	2	0.0209805	38.916	34.4913	26.6075	0.113008	12.2764	0.394383	3.78991	8.36098	0.106837
5	Ruminococcus champanellensis	S	1	0	0	0	0	0	0	0	1	15.1	1	1	121.2	20.625	1377.19	1	1	103.6	1
5	Ruminiclostridium thermocellum	G	0	0.14	0	0	0	0.33	0	0	0.47	789.5	1211.53	1	560.34	1	1082.93	251.16	1	1	4.3
5	Cuneatibacter caecimuris	F	0.5	0.65	0.19	0.18	0.3	0.37	0.22	0.26	2.67	124.4	132.333	1	1	1	32.5333	67.2	2.07667	32.7	1
5	Alistipes obesi	S	1	1	0	0	0	0	1	0	3	2640	24.7667	1	73.94	1	665.5	1	1	95.62	1
5	Barnesiella intestinihominis	S	1	1	0	0	0	0	1	0	3	3.77968	10.7943	0.175475	10.6621	0.0102617	36.7484	0.178143	0.0277065	14.4035	8.31729
5	Eisenbergiella massiliensis	G	0	1	0	0	0	0	0	0	1	126.2	262.367	1	133.2	1	342	879.2	1	2.84	1
5	Eubacterium ventriosum	S	0	1	0	0	0	0	0	0	1	545.333	67.8333	1	77.2	1	1	166	1	155	1
5	Fusicatenibacter saccharivorans	S	1	1	0	0	0	0	0	1	3	60.6133	7.88773	0.0623701	16.2624	1.51247	6.42723	7.66902	1.82225	0.818295	0.0623701
5	Kluyvera cryocrescens	F	1	1	0.99	0.91	0.9	0.96	0.92	1	7.68	1.52564	526.949	635.684	587.292	12.0833	198.291	0.128205	0.128205	0.628205	0.551282
5	Kluyvera intermedia	F	1	1	0.99	0.91	0.9	0.96	0.92	1	7.68	1	1	90.9333	4246.8	23.3	1	67.2	1	479.64	1
5	Roseburia inulinivorans	S	0	1	0	0	0	0	0	0	1	302.1	173.507	1	1	1	343.327	1	100.167	1	7.825
5	[Clostridium] hylemonae	ND	ND	ND	ND	ND	ND	ND	ND	ND	ND	1	72.0333	1	374.6	1	125.35	1	11.4	14.82	1
5	[Clostridium] leptum	ND	ND	ND	ND	ND	ND	ND	ND	ND	ND	29.7813	243.779	0.0636943	10.9223	0.0636943	189.261	19.8599	0.0636943	2.60637	0.0636943
5	[Eubacterium] siraeum	ND	ND	ND	ND	ND	ND	ND	ND	ND	ND	2932.63	3254.92	0.23166	0.23166	0.583784	2.03861	28.2973	679.9	0.23166	62.3243
5	[Ruminococcus] obeum	ND	ND	ND	ND	ND	ND	ND	ND	ND	ND	18.219	27.9298	6.85954	4.15515	0.0137709	3.82061	0.265779	0.778334	6.96204	5.86459
5	Cronobacter pulveris	ND	ND	ND	ND	ND	ND	ND	ND	ND	ND	70.94	1	1	8967.93	1	2.84	9053.2	1	4852.56	71
4	Blautia luti	S	1	0	0	0	0	1	1	0	3	29.448	3.47044	13.2274	5.54776	0.602827	3.62001	1.89786	28.3129	2.55906	0.0194932
4	Collinsella intestinalis	S	0	0	0	0	0	0	0	1	1	1	5.2	1	1	1	10.2	1	6.53333	59.02	1
4	Coprococcus catus	S	1	0	0	0	0	1	0	0	2	1	200.433	1	151.54	8.8	73.6	1	1	1	1
4	Desulfosporosinus orientis	F	0	0	0	0	0	0	0	0	0	1	3190.33	1	1584	1	2122.22	1	14.6833	1	2.52
4	Enterococcus gallinarum	S	1	0	0	0	1	1	0	1	4	0.0550459	1.03853	3671.28	512.543	0.397706	0.25633	5.96697	0.0800917	112.844	0.0550459
4	Pseudomonas monteilii	S	0	0	0	0	0	0	0	0	0	107.23	1	44.2667	1	1	155.583	1	1	336.8	1
4	Ruminococcus albus	S	0	0	0	0	0	0	0	0	0	109.667	1315.67	1	1	1	1	1982	1	241.4	1
4	Clostridium argentinense	G	0.78	0.55	0.21	0.15	0.16	0.23	0	0.59	2.67	1	36	1	29.8	1	230.25	1	1	1003.6	1
4	Blautia wexlerae	S	1	0.67	0	0	0.67	0.33	0	0.33	3	159.548	0.0552995	0.490323	185.814	1.48894	12.7161	1.89124	9.80922	0.0552995	0.0982949
4	Lachnoclostridium [Clostridium] populeti	G	0.53	0.93	0.5	0.48	0.51	0.76	0.48	0.5	4.69	1	1	1	3012	1	1638.97	40	1	81.2	2.645
4	Bacteroides faecichinchillae	S	1	1	0	0	0	0	1	1	4	2.91667	774.333	1	52.68	1	451.883	1	1	1182.9	1
4	Klebsiella oxytoca	S	1	1	1	1	1	1	1	1	8	0.0345622	114.487	0.85023	72.7742	9.31106	0.0814516	0.0345622	0.220046	268.75	0.0345622
4	Pseudoflavonifractor phocaeensis	G	0.25	1	0	0	0	0.25	0	0	1.5	1.24023	15.0604	0.254122	3.81799	8.79199	3.32859	7.21985	0.149067	30.6835	0.00334241
4	Cronobacter zurichensis	ND	ND	ND	ND	ND	ND	ND	ND	ND	ND	110.48	1	3.56667	341.667	2.52	1	1	510.167	1	188.333
4	Escherichia vulneris	ND	ND	ND	ND	ND	ND	ND	ND	ND	ND	21.4818	16.0569	0.190848	1285.02	0.012285	0.185749	0.108108	0.0253481	0.012285	7.69713
4	Fucophilus fucoidanolyticus	ND	ND	ND	ND	ND	ND	ND	ND	ND	ND	46.8	2662.93	11.4	1	116.775	1	4.775	1	1	1
4	Phytobacter diazotrophicus	ND	ND	ND	ND	ND	ND	ND	ND	ND	ND	260.197	2345.23	1.12923	2949.9	1.26415	0.184615	3.98308	0.609231	0.184615	412.455
3	Anaerofustis stercorihominis	S	0	0	0	0	0	0	0	1	1	1.98	5.2	1	1	1	2.35667	34.2	1	1	1386.5
3	Anaerovorax odorimutans	F	0	0	0	0	0	0	0	0	0	1.29927	8.68613	0.218978	0.218978	0.755474	15.573	0.218978	0.218978	7.57664	0.218978
3	Paraclostridium benzoelyticum	G	1	0	0	0	0	0	0	0	1	60.6667	15166.7	22.9667	1	1	1	1	1	1	1
3	Pseudomonas glareae	G	0	0	0.55	0.55	0.23	0	0	0	1.33	1	1	2.63333	37.36	4.775	1	1	10175.4	14.82	1
3	Sutterella wadsworthensis	S	0	0	0	0	0	0	0	0	0	5.19839	7.65346	1.48293	3.05175	5.70728	0.527755	3.68704	1.27788	4.34632	0.000409171
3	Ruminiclostridium [Clostridium] cellobioparum	G	0	0.14	0	0	0	0.33	0	0	0.47	23.1667	511.333	1	1	1	6.91667	1	1	1	1
3	Massiliomicrobiota timonensis	F	0.5	0.29	0.05	0.05	0	0	0	0.86	1.75	36.5333	2.94	1	1	1	39.64	1	1	249.8	2.645
3	Eubacterium [Eubacterium] combesii	G	0.33	0.39	0.06	0	0	0	0	0.17	0.95	1	1	1	1	1	238.583	1	782.483	328.8	1
3	Agathobacter ruminis	F	0.5	0.65	0.19	0.18	0.3	0.37	0.22	0.26	2.67	1	25.7	1	1	1	357.167	1	1163.5	1	1
3	Bacteroides xylanisolvens	S	1	1	1	1	1	1	1	1	8	4.77938	7.88119	4.33135	4.07451	0.800979	5.05335	3.74113	2.71082	8.02124	0.220651
3	Barnesiella viscericola	G	1	1	0	0	0	0	1	0	3	0.11473	7.40933	0.0222058	12.3242	0.0222058	0.516432	15.7883	0.0222058	3.07417	0.0222058
3	Clostridium saccharoperbutylacetonicum	S	1	1	1	1	1	1	0	1	7	1	3213.33	1	360.8	1	1	1	1	1886.2	1
3	Kosakonia pseudosacchari	G	1	1	1	1	1	1	1	1	8	1490.63	776.333	1	1	3.45	1	1	1	1636.22	1
3	Pantoea wallisii	G	1	1	1	1	1	1	1	1	8	0.128205	0.128205	0.128205	177.51	401.388	0.128205	168.862	0.27265	0.128205	0.128205
3	[Clostridium] hathewayi	ND	ND	ND	ND	ND	ND	ND	ND	ND	ND	0.502066	0.381152	0.0023985	0.000304959	0.00831012	24.4186	6.86321	0.547818	8.58848	3.12751
3	Enterobacter massiliensis	ND	ND	ND	ND	ND	ND	ND	ND	ND	ND	523.2	1	1	1	1	180.34	1	1	338.96	1
2	Acinetobacter radioresistens	S	0	0	0	0	0	0	0	0	0	1	1	1	3322.2	6.125	1	1	1	1	3.45
2	Enterococcus hirae	S	1	0	0	0	0	0	0	1	2	0.525361	6.42766	0.00287229	1.6313	0.00197641	0.0677961	1.24853	1.08936	2.16906	24.0397
2	Pseudomonas borbori	G	0	0	0.55	0.55	0.23	0	0	0	1.33	1	1	216667	484.2	1	1	1	1	1	1
2	Pseudomonas entomophila	G	0	0	0.55	0.55	0.23	0	0	0	1.33	1	1	4079.67	1	1	3.3	1	1	28.8	1
2	Pseudomonas punonensis	G	0	0	0.55	0.55	0.23	0	0	0	1.33	1	1	25398.4	1	1	255.267	1	1	1	1
2	Ruminococcus callidus	S	0	0	0	0	0	0	0	0	0	240.333	1	1	808.2	1	1	1	1	1	1
2	Bifidobacterium stellenboschense	G	0.61	0.1	0	0	0.27	0.47	0	0	1.45	2.91667	1	1	191.2	45.3	1	1	1	1	1
2	Ruminiclostridium [Clostridium] cellulolyticum	G	0	0.14	0	0	0	0.33	0	0	0.47	1	1	1	9.94	1	21.6667	1	1	1	2.52
2	Erysipelothrix rhusiopathiae	F	0.5	0.29	0.05	0.05	0	0	0	0.86	1.75	371	1	1	1	1	905.333	1	1	1	2.52
2	Eubacterium ruminantium	G	0.33	0.39	0.06	0	0	0	0	0.17	0.95	660.667	1	1	10422.2	1	1	1	1	1	1
2	Eubacterium xylanophilum	G	0.33	0.39	0.06	0	0	0	0	0.17	0.95	1	1	1	95.2	1	16.05	1	1	1	1
2	Anaerobacterium chartisolvens	F	0.24	0.42	0.17	0.13	0.18	0.14	0.02	0.03	1.33	0.849231	0.184615	0.184615	26.3262	0.881538	0.913231	6.31385	0.184615	0.184615	0.184615
2	Alistipes onderdonkii	S	1	1	0	0	0	0	1	1	4	0.951148	0.226193	0.321127	0.731301	0.0294296	2.07757	0.036699	0.282621	12.6355	14.0028
2	Bacteroides intestinalis	S	1	1	1	1	1	1	1	0.33	7.33	1.49368	4.92405	1.1149	1.56857	2.02712	0.909456	0.259053	2.27086	5.85356	6.49436
2	Bacteroides stercorirosoris	S	1	1	1	1	1	1	1	0	7	4.93225	1.58163	1.00324	3.27156	0.767463	2.74766	9.04397	0.688558	5.92462	0.00147461
2	Citrobacter amalonaticus	S	1	1	1	1	1	1	1	1	8	1	22706	1	1	1	1	1	11.9167	1	1
2	Lachnoclostridium [Clostridium] saccharolyticum	S	0	1	0	0	0	1	0	0	2	0.816407	6.95163	0.0169731	2.00317	0.0169731	12.9202	4.08306	0.0169731	0.932504	2.4802
2	Raoultella electrica	G	1	1	1	1	1	1	1	1	8	0.0199402	0.0199402	0.0199402	34.9591	0.61665	0.0199402	0.0199402	0.0199402	22.5005	0.0199402
2	[Clostridium] spiroforme	ND	ND	ND	ND	ND	ND	ND	ND	ND	ND	57.4	3.29333	1	1	8.875	2.84	1	1	1	1
2	Acidaminobacter hydrogenoformans	ND	ND	ND	ND	ND	ND	ND	ND	ND	ND	1	1	1	1	1	1	1	11.3333	1	24.7667
2	Pseudomonas geniculata	ND	ND	ND	ND	ND	ND	ND	ND	ND	ND	1	1	1056.13	2.63333	1	1	1	1	1	9.76667
2	Salmonella subterranea	ND	ND	ND	ND	ND	ND	ND	ND	ND	0	28.2	1	1	896	1	1	1	1	1	1
1	Achromobacter spanius	G	0	0	0.5	0.5	0	0	0	0	1	1	1	1	1	1	1	1	838.933	1	1
1	Burkholderia multivorans	G	0	0	0.5	0.5	0.25	0	0	0	1.25	1	1	1	1	1	1	1429.2	1	1	1
1	Dialister pneumosintes	G	0	0	0	0	0	0	0	0	0	1	1	1	1	1	1	1	54.3333	1	1
1	Finegoldia magna	S	0	0	0	0	0	0	0	0	0	0.227273	0.227273	5.06818	0.227273	0.227273	0.882576	0.227273	250.152	0.227273	0.227273
1	Massilia suwonensis	F	0	0	0	0	0	0	0	0	0	1	1	82.6667	1	1	1	1	1	1	1
1	Porphyromonas uenonis	S	1	0	0	0	0	0	0	0	1	11.1667	1	1	1	1	1	1	1	1	1
1	Pseudomonas graminis	G	0	0	0.55	0.55	0.23	0	0	0	1.33	1	1	11067.3	1	1	2.35667	1	1	1	1
1	Ruminiclostridium [Clostridium] methylpentosum	S	0	0	0	0	0	0	0	0	0	1.15329	7.98318	0.000993476	3.33808	0.909776	1.17336	2.5731	0.000993476	0.000993476	0.000993476
1	Solitalea canadensis	F	0	0	1	1	0	0	1	1	4	2	1.42583	0.532533	2.81081	3.62012	0.0600601	4.75676	0.0600601	5.6048	2.84625
1	Stenotrophomonas maltophilia	S	0	0	0	0	0.25	0	0	1	1.25	1	2.94	1	1	1	1	1	305.805	1	1
1	Veillonella dispar	S	0	0	0	0	0	0	0	0	0	1.98	1	1	1	4.775	1	1	1	1	25604.3
1	Veillonella tobetsuensis	G	0	0.36	0	0	0	0	0	0	0.36	1	1	1	1	1	1	1	1	1	5092.25
1	Acetivibrio ethanolgignens	F	0.24	0.42	0.17	0.13	0.18	0.14	0.02	0.03	1.33	1	1	1	1	1	22.2	1	1	1	1
1	Clostridium cochlearium	G	0.78	0.55	0.21	0.15	0.16	0.23	0	0.59	2.67	1	69	1	1	1	1	1	1	1	1
1	Clostridium intestinale	G	0.78	0.55	0.21	0.15	0.16	0.23	0	0.59	2.67	1	1	1	1	1	358.85	1	1	1	1
1	Clostridium puniceum	G	0.78	0.55	0.21	0.15	0.16	0.23	0	0.59	2.67	1	845.333	1	1	1	1	1	1	1	1
1	Enterococcus faecalis	S	1	0.58	0.03	0.02	0	0.02	0	1	2.65	0.155936	0.00499304	0.00851377	0.067214	0.0009602	0.0009602	0.112151	0.0009602	0.0009602	127.235
1	Lachnotalea glycerini	F	0.5	0.65	0.19	0.18	0.3	0.37	0.22	0.26	2.67	0.117738	1.98053	0.0092707	132.623	0.146941	0.172281	0.776514	0.0092707	0.0856613	0.0092707
1	Alistipes finegoldii	S	1	1	0	0	1	0	0	1	4	0.131168	0.0135318	6.91024	0.0135318	0.0977673	0.465719	0.0135318	1.12968	2.60027	0.0517591
1	Anaerotruncus colihominis	S	1	1	0	0	1	0	0	0	3	1	133	1	1	1	1	1	1	1	1
1	Bacteroides caecimuris	S	1	1	1	1	1	1	1	0	7	0.993105	1.34199	1.86713	2.47405	32.0491	2.57703	0.29763	0.863254	2.35562	0.782033
1	Bacteroides fragilis	S	1	1	1	0	1	0	0	0	4	0.586774	1.59588	0.0168094	0.160763	0.0136971	7.57711	0.190565	0.0383993	0.597706	0.00625138
1	Bacteroides salyersiae	S	1	1	1	1	1	0	1	0	6	2.15961	1.67522	0.00758821	1.7635	0.148919	4.32217	1.00893	0.218793	4.25668	16.9598
1	Citrobacter koseri	S	1	1	1	1	1	1	1	1	8	0.23166	0.23166	0.23166	0.23166	61.9691	0.23166	0.23166	0.23166	0.23166	0.23166
1	Citrobacter sedlakii	G	1	1	1	0.87	0.95	1	1	1	7.82	1	1529.67	1	1	1	1	1	1	1	1
1	Cronobacter dublinensis	G	1	1	1	1	1	1	1	1	8	0.0177883	0.0177883	0.30418	5.19312	0.0177883	0.0177883	0.308805	0.0177883	0.0177883	0.0177883
1	Eubacterium coprostanoligenes	S	0	1	0	0	0	0	0	0	1	1.19691	0.23166	0.23166	0.23166	0.23166	0.23166	9.72973	0.23166	0.23166	0.23166
1	Lachnoclostridium [Clostridium] amygdalinum	S	1	1	1	1	0	1	0	0	5	1	1	1	1	1	1	1	1	1	42.5
1	Nissabacter archeti	F	1	1	1	0.67	0.91	0.8	0.33	1	6.71	1	1	857	1	1	1	1	1	1	1
1	Oscillibacter ruminantium	S	0	1	0	0	1	0	0	0	2	3.61117	3.58461	0.000864639	3.3158	0.018584	2.75888	17.689	0.017272	0.839361	0.00243943
1	[Clostridium] jejuense	ND	ND	ND	ND	ND	ND	ND	ND	ND	ND	1	1	1	1	1	1	1	1	40	1
1	[Clostridium] mangenotii	ND	ND	ND	ND	ND	ND	ND	ND	ND	ND	1	1	1	50391.7	1	1	1	1	1	1
1	[Eubacterium] contortum	ND	ND	ND	ND	ND	ND	ND	ND	ND	ND	0.0921659	0.0921659	0.0921659	0.0921659	0.0921659	0.0921659	0.0921659	5.88479	0.0921659	0.479263
1	[Streptococcus] pleomorphus	ND	ND	ND	ND	ND	ND	ND	ND	ND	ND	1.38872	3.3729	0.348665	3.29179	6.86053	2.4273	0.0296736	3.60584	0.0296736	3.81108
1	Acholeplasma parvum	ND	ND	ND	ND	ND	ND	ND	ND	ND	ND	1	1	1	1	1	1	1	34.85	1	1
1	Anaerospora hongkongensis	ND	ND	ND	ND	ND	ND	ND	ND	ND	ND	1	1	1	1	1	1	1	546.217	1	1
1	Bacteroides oleiciplenus	ND	ND	ND	ND	ND	ND	ND	ND	ND	ND	4.17052	1.58343	0.840926	2.64336	0.599817	2.31425	7.70456	0.458295	4.74884	0.00252132
1	Cronobacter turicensis	ND	ND	ND	ND	ND	ND	ND	ND	ND	ND	21.5501	0.113422	0.113422	0.113422	0.113422	0.113422	0.391304	0.113422	0.113422	0.113422
1	Novosphingobium lindaniclasticum	ND	ND	ND	ND	ND	ND	ND	ND	ND	ND	1	1	1	740.667	1	1	1	1	1	1
1	Ruminococcus gauvreauii	ND	ND	ND	ND	ND	ND	ND	ND	ND	ND	0.870771	1.12116	0.00590086	0.407986	0.00590086	2.80881	1.41975	0.236821	7.29465	0.00590086
0	Alistipes putredinis	S	0	0	0	0	0	0	0	0	0	0.0200267	0.0200267	0.0200267	3.77704	0.198264	0.0471963	0.0200267	0.0200267	0.0200267	0.0200267
0	Anseongella ginsenosidimutans	F	0	0	1	1	0	0	1	1	4	0.668903	0.741735	0.0639195	0.0750014	0.0910925	0.0133972	0.071126	0.00275515	1.2161	0.75606
0	Desulfovibrio desulfuricans	S	0	0	0	0	0	0	0	0	0	0.14021	0.0171354	0.232289	0.028709	0.0449499	0.0238567	0.229549	0.193625	0.0415545	1.65638
0	Desulfovibrio piger	S	0	0	0	0	0	0	0	0	0	0.448092	0.874411	0.091565	3.25367	0.763953	0.386778	1.62998	1.97028	0.723277	0.194827
0	Desulfovibrio simplex	G	0	0	0	0	0	0	0	0	0	0.0223358	0.0425264	0.118183	0.157188	0.763756	0.00619389	0.754091	0.00362036	0.128139	0.0601686
0	Eggerthella lenta	S	0	0	0	0	0	0	0	0	0	0.00804234	0.0548418	0.141199	0.033437	0.000112325	0.0344117	0.0631493	0.00430611	0.185794	0.000690065
0	Emergencia timonensis	S	0	0	0	0	0	0	0	0	0	0.951727	1.09833	0.160905	0.570031	0.000280323	1.43796	0.443078	0.000756871	0.740231	0.00120539
0	Flavonifractor plautii	S	0	0	0	0	0	0	0	0	0	0.0299086	0.13405	0.0387012	0.0685884	1.71416e-05	0.434068	0.0248279	0.0136032	0.106565	0.000437968
0	Ihubacter massiliensis	F	0	0	0	0	0	0	0	0	0	0.0160258	0.0525981	0.000210589	0.0840545	0.000210589	0.0103196	0.0154572	0.737616	0.25894	0.000210589
0	Oscillibacter valericigenes	S	0	0	0	0	1	1	0	0	2	0.106727	0.564039	0.000322571	0.0251882	0.000262847	0.237681	0.0295771	0.000432924	0.00010332	0.00021628
0	Phascolarctobacterium faecium	G	0	0	0	0	0	0	0	0	0	0.24789	0.0930141	0.00605194	0.218648	0.44172	0.263338	0.1233	0.121369	0.192659	0.556905
0	Phocea massiliensis	S	0	0	0	0	0	0	0	0	0	1.33169	0.13263	0.00702988	0.00702988	0.00702988	0.227417	2.2594	0.00702988	4.77329	0.00702988
0	Romboutsia sedimentorum	G	0	0	1	1	0	0	0	0	2	9.90469e-06	9.90469e-06	9.90469e-06	0.000463539	4.72949e-05	9.90469e-06	0.00204829	9.90469e-06	0.000455219	4.50663e-05
0	Senegalimassilia anaerobia	F	0	0.3	0	0.1	0	0	0	1	1.4	1.71903	0.257675	0.000986128	2.56362	0.0156301	2.17606	0.859115	0.633555	2.17974	0.00410723
0	Anaerostipes hadrus	S	0.67	0.33	0	0	0	1	0	1	3	0.0633817	0.103763	2.59438e-05	0.0925562	0.000496176	0.04003	0.0681742	0.00222685	0.0225322	6.53785e-05
0	Ethanoligenens harbinense	F	0.24	0.42	0.17	0.13	0.18	0.14	0.02	0.03	1.33	0.181849	0.519793	0.00130864	0.0647517	0.00130864	0.0557046	0.661388	0.00130864	0.0193941	0.00130864
0	Hydrogenoanaerobacterium saccharovorans	F	0.24	0.42	0.17	0.13	0.18	0.14	0.02	0.03	1.33	1.08376	1.13198	0.000761421	0.244873	0.0026269	0.101523	0.422741	0.000761421	0.503756	0.000761421
0	Blautia marasmi	G	0.75	0.45	0.09	0.09	0.24	0.3	0.33	0.23	2.48	0.0116424	0.00501825	3.5423e-05	0.10685	3.5423e-05	0.106456	0.025037	3.5423e-05	0.0140523	3.5423e-05
0	Anaerostipes caccae	S	1	0.5	0	0	0	0	0	1	2.5	0.00247924	0.00247924	0.00247924	0.00247924	0.00247924	0.0347506	0.514194	0.00247924	0.00247924	1.8179
0	Muricomes intestini	F	0.5	0.65	0.19	0.18	0.3	0.37	0.22	0.26	2.67	0.0201952	0.0568519	0.00169707	0.283207	0.00169707	0.0375449	0.680187	0.00169707	0.00169707	0.00169707
0	Lachnoclostridium [Clostridium] aldenense	G	0.53	0.93	0.5	0.48	0.51	0.76	0.48	0.5	4.69	0.0319389	1.65522	0.000119435	0.116172	1.12754	0.56909	0.744982	0.000484308	1.95445	2.30645
0	Lachnoclostridium pacaense	G	0.53	0.93	0.5	0.48	0.51	0.76	0.48	0.5	4.69	0.0241645	0.282826	0.0732061	0.507039	0.169724	0.854063	0.0823904	0.00831815	0.1034	0.371479
0	Alistipes shahii	S	1	1	1	1	0	0	0	0	4	0.102452	0.0994814	0.0166942	0.272537	0.00255458	0.211499	0.015366	0.00617318	0.588707	0.000183453
0	Bacteroides cellulosilyticus	S	1	1	1	1	1	1	1	0	7	0.0593859	0.44557	0.191233	0.463195	2.30058	0.541255	0.754691	1.06707	0.536384	1.74441
0	Bacteroides nordii	S	1	1	1	1	1	0	1	1	7	0.12152	0.13485	0.0744612	0.0984151	0.0074917	0.11051	0.23827	0.0444665	0.0946169	0.000131768
0	Bacteroides stercoris	S	1	1	1	1	1	0	1	0	6	1.77593	2.04197	0.0928939	2.05506	0.0962182	3.18859	0.499571	0.295142	2.79738	0.00237657
0	Bacteroides uniformis	S	1	1	1	1	1	1	0.71	0	6.71	0.817843	0.939587	0.260956	1.21223	0.207999	0.862332	1.25626	0.753006	1.39697	1.06635
0	Citrobacter braakii	G	1	1	1	0.87	0.95	1	1	1	7.82	0.00594082	0.0157068	0.0128398	4.71126	0.0838231	0.00330897	0.419138	0.00947401	0.0210343	0.000383279
0	Citrobacter freundii	S	1	1	1	0.71	0.71	1	1	1	7.42	0.00383657	0.119148	0.0181027	0.208695	0.0381917	0.00338478	0.509916	0.00283796	0.00409414	0.00055383
0	Citrobacter murliniae	G	1	1	1	0.87	0.95	1	1	1	7.82	0.00169784	0.323463	1.5781	0.471399	0.0366879	0.235922	0.358817	0.00120886	0.0998331	0.00146694
0	Dielma fastidiosa	S	0	1	0	0	0	0	0	1	2	0.111232	0.0636044	0.000502934	0.000502934	0.000502934	0.0111316	4.79004	0.00135792	2.18173	0.000502934
0	Dorea formicigenerans	S	0	1	0	0.33	0	0.33	0	0	1.66	1.71745	0.35199	8.55638e-05	1.15747	8.55638e-05	0.908722	0.102694	0.00250987	0.014794	0.00415198
0	Escherichia fergusonii	S	1	1	1	1	1	0.8	1	1	7.8	0.00215652	0.0185172	0.00187882	0.145228	0.095297	0.00082653	0.243815	0.0133175	0.00636527	0.000182921
0	Eubacterium [Eubacterium] hallii	S	0	1	0	0	0	0	0	1	2	0.00117398	0.00066803	0.000227221	0.0688025	0.0049875	0.00366508	0.136424	0.000227221	0.000227221	0.000227221
0	Hungatella effluvii	G	0.75	1	0.75	0.5	0.25	0.5	0	1	4.75	0.00324675	0.00324675	0.00324675	0.00324675	0.100406	0.12118	2.76818	0.00324675	0.398766	0.00324675
0	Intestinimonas butyriciproducens	S	0	1	0	0	0	0	0	0	1	0.359918	0.208397	0.00443297	0.217234	0.0349397	1.27332	0.289673	0.000517923	0.251876	0.00116115
0	Lachnoclostridium [Clostridium] citroniae	S	1	1	1	1	1	1	0	1	7	0.0371978	1.7228	0.000647668	0.187655	1.10087	0.564119	1.29767	0.00629965	0.973057	1.51392
0	Lachnoclostridium [Clostridium] clostridioforme	S	1	1	1	1	1	1	1	1	8	0.17307	0.676733	4.87212e-05	0.428643	0.948587	0.917307	0.97981	0.08207	1.8069	3.38113
0	Lachnoclostridium [Clostridium] lavalense	S	1	1	1	1	0	1	1	1	7	0.270722	0.46501	0.00224406	0.135251	0.221137	0.103092	0.251166	0.00025309	0.874273	0.00025309
0	Lachnoclostridium [Clostridium] scindens	S	0	1	0	0	0	0	0	0	1	0.0945364	0.162082	0.000595817	0.106258	0.000595817	0.0485174	0.347695	0.0920141	0.000595817	0.0209251
0	Lachnoclostridium [Clostridium] symbiosum	S	1	1	0	0	0.2	0.6	0	0	2.8	0.0514602	0.674826	0.000672566	0.0658037	0.643298	0.389715	0.435721	0.000176796	0.329676	0.342495
0	Pseudoflavonifractor capillosus	S	0	1	0	0	0	0	0	0	1	0.524751	0.107503	0.00167153	0.144061	0.000320489	0.0308507	0.298582	2.02201e-05	0.00503886	0.000122736
0	Shigella dysenteriae	S	1	1	0.67	1	0	1	1	1	6.67	0.00184723	0.00184723	0.00184723	0.0604784	0.0507527	0.00184723	0.138912	0.00184723	0.00184723	0.00184723
0	[Clostridium] oroticum	ND	ND	ND	ND	ND	ND	ND	ND	ND	ND	1.00273	0.553804	0.0134616	0.00160385	0.00160385	0.0973216	0.00160385	0.283796	3.9984	0.247645
0	[Eubacterium] biforme	ND	ND	ND	ND	ND	ND	ND	ND	ND	ND	1	2.91667	1	1	1	1	1	1	1	1
