# Supplementary material for: 16S rRNA gene profiling and genome reconstruction reveal community metabolic interactions and prebiotic potential of medicinal herbs used in neurodegenerative disease and as nootropics
Source: PLoS One. 2019 Mar 19;14(3):e0213869. doi: 10.1371/journal.pone.0213869 (PMC6424447; doi:10.1371/journal.pone.0213869)
Supplement: S4 Table — Taxa encoding (CAZy) or predicted to encode large number of GH are shown along with the fold change of each taxa in herb-supplemented cultures green (increased by >5-fold), yellow (unchanged, <5-fold) and red (decreased by >5-fold). (XLSX) [file pone.0213869.s009.xlsx]

## Sheet: Sheet1
Row Labels	GH Families	Bhringraj_FC	Ashwagandha_FC	Kappikacchu_FC	Gotu Kola_FC	Shatavari_FC	Shankhapushpi_FC	Boswellia_FC	Guducci_FC	Jatamansi_FC	Bacopa_FC
[Clostridium] cellulolyticum	98	9.94	1	1	1	2.52	1	1	21.6667	1	1
[Clostridium] saccharolyticum	62	2.00317	0.816407	0.0169731	0.0169731	2.4802	0.932504	0.0169731	12.9202	4.08306	6.95163
Alistipes finegoldii	85	0.0135318	0.131168	1.12968	6.91024	0.0517591	2.60027	0.0977673	0.465719	0.0135318	0.0135318
Alistipes indistinctus	ND	5.22186	20.4521	0.922098	5.41584	103.002	18.786	2.32028	10.3455	29.7749	37.6989
Alistipes obesi	ND	73.94	2640	1	1	1	95.62	1	665.5	1	24.7667
Alistipes onderdonkii	ND	0.731301	0.951148	0.282621	0.321127	14.0028	12.6355	0.0294296	2.07757	0.036699	0.226193
Alistipes putredinis	ND	3.77704	0.0200267	0.0200267	0.0200267	0.0200267	0.0200267	0.198264	0.0471963	0.0200267	0.0200267
Alistipes shahii	73	0.272537	0.102452	0.00617318	0.0166942	0.000183453	0.588707	0.00255458	0.211499	0.015366	0.0994814
Anaerobacterium chartisolvens	ND	26.3262	0.849231	0.184615	0.184615	0.184615	0.184615	0.881538	0.913231	6.31385	0.184615
Bacteroides caccae	136	85.0318	37.9167	4.40265	13.1818	0.227273	95.6818	91.1364	18.1742	20.4	55.5758
Bacteroides caecimuris	163	2.47405	0.993105	0.863254	1.86713	0.782033	2.35562	32.0491	2.57703	0.29763	1.34199
Bacteroides cellulosilyticus	409	0.463195	0.0593859	1.06707	0.191233	1.74441	0.536384	2.30058	0.541255	0.754691	0.44557
Bacteroides dorei	220	74.3948	28.1969	65.1259	16.5466	286.827	26.0106	123.389	30.9127	10.0529	6.89805
Bacteroides faecichinchillae	ND	52.68	2.91667	1	1	1	1182.9	1	451.883	1	774.333
Bacteroides faecis	ND	35.5495	89.5224	123.615	216.383	5.35075	234.008	143.359	88.3497	81.4034	24.3112
Bacteroides finegoldii	ND	905.979	118.497	396.391	259.76	2.85857	2320.95	175.427	1171.33	1037.79	2402.27
Bacteroides fragilis	ND	0.160763	0.586774	0.0383993	0.0168094	0.00625138	0.597706	0.0136971	7.57711	0.190565	1.59588
Bacteroides intestinalis	ND	1.56857	1.49368	2.27086	1.1149	6.49436	5.85356	2.02712	0.909456	0.259053	4.92405
Bacteroides nordii	ND	0.0984151	0.12152	0.0444665	0.0744612	0.000131768	0.0946169	0.0074917	0.11051	0.23827	0.13485
Bacteroides oleiciplenus	ND	2.64336	4.17052	0.458295	0.840926	0.00252132	4.74884	0.599817	2.31425	7.70456	1.58343
Bacteroides ovatus	314	8.79876	6.20538	6.21608	3.74754	0.953381	5.91577	1.38725	8.65336	4.55683	14.0781
Bacteroides paurosaccharolyticus	ND	56.0618	10.8958	0.23166	160	0.23166	51.4286	1.10618	88.9961	13.5197	65.251
Bacteroides salyersiae	ND	1.7635	2.15961	0.218793	0.00758821	16.9598	4.25668	0.148919	4.32217	1.00893	1.67522
Bacteroides sartorii	ND	63.4629	75.4857	6.4	40.9714	3428.57	13.0731	72.9429	96.7143	32.2971	20.1714
Bacteroides stercorirosoris	ND	3.27156	4.93225	0.688558	1.00324	0.00147461	5.92462	0.767463	2.74766	9.04397	1.58163
Bacteroides stercoris	ND	2.05506	1.77593	0.295142	0.0928939	0.00237657	2.79738	0.0962182	3.18859	0.499571	2.04197
Bacteroides thetaiotaomicron	283	13.095	18.2445	14.9368	23.1205	28.7743	57.9002	99.547	17.464	19.9053	18.0781
Bacteroides uniformis	ND	1.21223	0.817843	0.753006	0.260956	1.06635	1.39697	0.207999	0.862332	1.25626	0.939587
Bacteroides vulgatus	195	113.697	96.349	97.994	14.4955	59.8108	69.1837	311.628	61.8976	14.491	5.06375
Bacteroides xylanisolvens	238	4.07451	4.77938	2.71082	4.33135	0.220651	8.02124	0.800979	5.05335	3.74113	7.88119
Bacteroides xylanolyticus	ND	12566	1935.31	43.51	1	1	148.64	8327.67	2936.22	280.16	71156.7
Barnesiella intestinihominis	ND	10.6621	3.77968	0.0277065	0.175475	8.31729	14.4035	0.0102617	36.7484	0.178143	10.7943
Barnesiella viscericola	83	12.3242	0.11473	0.0222058	0.0222058	0.0222058	3.07417	0.0222058	0.516432	15.7883	7.40933
Bifidobacterium faecale	ND	685.371	3081.42	1277.57	19.0227	437.927	27.7789	4.55331	1451.57	163.958	50.8103
Bifidobacterium longum	71	51	1804.4	15.3167	16.4	100.675	266.2	34.45	6.17667	1	1
Bifidobacterium stellenboschense	ND	191.2	2.91667	1	1	1	1	45.3	1	1	1
Clostridium saccharoperbutylacetonicum	152	360.8	1	1	1	1	1886.2	1	1	1	3213.33
Enterobacter bugandensis	ND	155	28.2667	12.7933	190.667	1	232.42	15.85	1	1	7.5
Enterobacter cloacae	67	14.2613	5.00079	13.4363	2.08316	10.8554	29.234	22.7337	5.52508	11.817	8.2901
Enterobacter kobei	67	3058.04	669.41	9335.42	40365.4	71.45	732.46	6886.08	57860.4	139.8	17484.9
Enterobacter massiliensis	ND	523.2	1	1	1	1	180.34	1	1	338.96	1
Enterobacter tabaci	ND	57.3854	50.3791	877.512	72.3188	8.5685	356.447	0.969772	516.443	42.5206	246.485
Enterococcus casseliflavus	103	51.9071	0.133856	4.25424	52.1556	0.0963672	12.6052	0.159632	19.2497	1.32771	56.325
Enterococcus dispar	ND	26.6075	0.0209805	3.78991	34.4913	0.106837	8.36098	0.113008	12.2764	0.394383	38.916
Enterococcus faecalis	39	0.067214	0.155936	0.0009602	0.00851377	127.235	0.0009602	0.0009602	0.0009602	0.112151	0.00499304
Enterococcus gallinarum	101	512.543	0.0550459	0.0800917	3671.28	0.0550459	112.844	0.397706	0.25633	5.96697	1.03853
Enterococcus hirae	50	1.6313	0.525361	1.08936	0.00287229	24.0397	2.16906	0.00197641	0.0677961	1.24853	6.42766
Klebsiella oxytoca	100	72.7742	0.0345622	0.220046	0.85023	0.0345622	268.75	9.31106	0.0814516	0.0345622	114.487
Klebsiella pneumoniae	58	3913.39	6016.53	3210.32	515.377	1.95475	340.941	703.827	18.438	276.839	168.613
Klebsiella quasipneumoniae	60	1504.19	4275.21	1287.69	334.07	1.63854	2852.59	276.618	3.07452	114.051	104.083
Klebsiella variicola	59	6769.6	11081.7	37325.6	3683.2	5.559	15715.1	1170.75	34.2909	530.091	2730.57
Parabacteroides distasonis	108	1.89427	13.4105	5.90118	5.3057	35.4162	19.5761	1.59929	33.9839	2.26042	55.3531
Parabacteroides goldsteinii	ND	6.9761	3.09642	1.24904	0.408706	147.169	10.1404	12.2383	11.4548	7.68591	5.84808
Parabacteroides johnsonii	ND	607.126	669.581	181.098	169.377	185.492	541.246	411.202	226.831	277.596	358.251
Parabacteroides merdae	ND	47.0419	47.3876	2.60619	8.36339	505.817	32.5974	12.1398	33.0474	63.0848	65.1447
