# Supplementary material for: 16S rRNA gene profiling and genome reconstruction reveal community metabolic interactions and prebiotic potential of medicinal herbs used in neurodegenerative disease and as nootropics
Source: PLoS One. 2019 Mar 19;14(3):e0213869. doi: 10.1371/journal.pone.0213869 (PMC6424447; doi:10.1371/journal.pone.0213869)
Supplement: S6 Table — Taxa co-occurring among 279 cultures are shown. n00 indicates number of cultures where neither taxa were observed, n01 indicates the number of cultures where taxa 1 is absent but taxa 2 was detected, n10 indicates the number of cultures where taxa 1 is detected but taxa 2 was absent, n11 indicates the number of cultures where taxa 1 and taxa 2 were detected. (XLSX) [file pone.0213869.s011.xlsx]

## Sheet: Sheet1
idx_A	idx_B	otu_A	otu_B	taxa_A	taxa_B	n00	n11	n01	n10	mi
2	5	OTU_3	OTU_6	[Clostridium] aldenense	[Clostridium] celerecrescens	202	56	0	21	0.490055
2	8	OTU_3	OTU_9	[Clostridium] aldenense	[Clostridium] citroniae	193	72	9	5	0.583175
2	9	OTU_3	OTU_10	[Clostridium] aldenense	[Clostridium] clostridioforme	192	77	10	0	0.689442
2	10	OTU_3	OTU_11	[Clostridium] aldenense	[Clostridium] colinum	193	51	9	26	0.306148
2	12	OTU_3	OTU_13	[Clostridium] aldenense	[Clostridium] hathewayi	194	73	8	4	0.613722
2	17	OTU_3	OTU_18	[Clostridium] aldenense	[Clostridium] lavalense	201	57	1	20	0.476752
2	20	OTU_3	OTU_21	[Clostridium] aldenense	[Clostridium] methylpentosum	202	50	0	27	0.4204
2	21	OTU_3	OTU_22	[Clostridium] aldenense	[Clostridium] oroticum	197	36	5	41	0.205853
2	27	OTU_3	OTU_28	[Clostridium] aldenense	[Clostridium] scindens	200	34	2	43	0.223499
2	29	OTU_3	OTU_30	[Clostridium] aldenense	[Clostridium] straminisolvens	202	29	0	48	0.217632
2	31	OTU_3	OTU_32	[Clostridium] aldenense	[Clostridium] symbiosum	192	77	10	0	0.689442
2	32	OTU_3	OTU_33	[Clostridium] aldenense	[Clostridium] xylanolyticum	198	52	4	25	0.370781
2	38	OTU_3	OTU_39	[Clostridium] aldenense	[Eubacterium] eligens	186	56	16	21	0.301349
2	53	OTU_3	OTU_54	[Clostridium] aldenense	Acidaminococcus intestini	189	65	13	12	0.43315
2	61	OTU_3	OTU_62	[Clostridium] aldenense	Alistipes indistinctus	199	37	3	40	0.236611
2	63	OTU_3	OTU_64	[Clostridium] aldenense	Alistipes onderdonkii	185	57	17	20	0.304808
2	67	OTU_3	OTU_68	[Clostridium] aldenense	Alistipes shahii	198	47	4	30	0.318355
2	72	OTU_3	OTU_73	[Clostridium] aldenense	Anaeromassilibacillus senegalensis	202	35	0	42	0.270483
2	75	OTU_3	OTU_76	[Clostridium] aldenense	Anaerosporobacter mobilis	202	32	0	45	0.243634
2	83	OTU_3	OTU_84	[Clostridium] aldenense	Anseongella ginsenosidimutans	193	47	9	30	0.266889
2	88	OTU_3	OTU_89	[Clostridium] aldenense	Bacteroides cellulosilyticus	150	77	52	0	0.400164
2	92	OTU_3	OTU_93	[Clostridium] aldenense	Bacteroides dorei	140	69	62	8	0.220427
2	97	OTU_3	OTU_98	[Clostridium] aldenense	Bacteroides fragilis	202	31	0	46	0.234876
2	98	OTU_3	OTU_99	[Clostridium] aldenense	Bacteroides intestinalis	185	67	17	10	0.427183
2	100	OTU_3	OTU_101	[Clostridium] aldenense	Bacteroides nordii	187	61	15	16	0.365127
2	101	OTU_3	OTU_102	[Clostridium] aldenense	Bacteroides oleiciplenus	195	63	7	14	0.466642
2	102	OTU_3	OTU_103	[Clostridium] aldenense	Bacteroides ovatus	114	75	88	2	0.216132
2	108	OTU_3	OTU_109	[Clostridium] aldenense	Bacteroides stercorirosoris	192	58	10	19	0.372884
2	109	OTU_3	OTU_110	[Clostridium] aldenense	Bacteroides stercoris	183	62	19	15	0.34708
2	110	OTU_3	OTU_111	[Clostridium] aldenense	Bacteroides thetaiotaomicron	111	75	91	2	0.206963
2	113	OTU_3	OTU_114	[Clostridium] aldenense	Bacteroides vulgatus	115	77	87	0	0.263687
2	114	OTU_3	OTU_115	[Clostridium] aldenense	Bacteroides xylanisolvens	146	71	56	6	0.268633
2	115	OTU_3	OTU_116	[Clostridium] aldenense	Bacteroides xylanolyticus	185	55	17	22	0.283931
2	139	OTU_3	OTU_140	[Clostridium] aldenense	Blautia marasmi	198	59	4	18	0.452514
2	148	OTU_3	OTU_149	[Clostridium] aldenense	Butyricicoccus pullicaecorum	202	31	0	46	0.234876
2	151	OTU_3	OTU_152	[Clostridium] aldenense	Butyricimonas virosa	201	40	1	37	0.293873
2	152	OTU_3	OTU_153	[Clostridium] aldenense	Butyrivibrio crossotus	200	37	2	40	0.249972
2	159	OTU_3	OTU_160	[Clostridium] aldenense	Clostridium perfringens	103	0	99	77	0.214506
2	166	OTU_3	OTU_167	[Clostridium] aldenense	Citrobacter braakii	191	52	11	25	0.298803
2	167	OTU_3	OTU_168	[Clostridium] aldenense	Citrobacter freundii	192	41	10	36	0.205179
2	171	OTU_3	OTU_172	[Clostridium] aldenense	Citrobacter murliniae	192	53	10	24	0.317761
2	174	OTU_3	OTU_175	[Clostridium] aldenense	Cloacibacillus evryensis	185	50	17	27	0.235658
2	190	OTU_3	OTU_191	[Clostridium] aldenense	Coprococcus comes	186	51	16	26	0.251506
2	215	OTU_3	OTU_216	[Clostridium] aldenense	Desulfovibrio piger	183	75	19	2	0.54816
2	216	OTU_3	OTU_217	[Clostridium] aldenense	Desulfovibrio simplex	191	45	11	32	0.23223
2	220	OTU_3	OTU_221	[Clostridium] aldenense	Dielma fastidiosa	199	38	3	39	0.24551
2	221	OTU_3	OTU_222	[Clostridium] aldenense	Dorea formicigenerans	192	55	10	22	0.339122
2	229	OTU_3	OTU_230	[Clostridium] aldenense	Emergencia timonensis	190	46	12	31	0.233675
2	231	OTU_3	OTU_232	[Clostridium] aldenense	Enterobacter cloacae	184	72	18	5	0.497621
2	232	OTU_3	OTU_233	[Clostridium] aldenense	Enterobacter kobei	185	52	17	25	0.254339
2	235	OTU_3	OTU_236	[Clostridium] aldenense	Enterobacter tabaci	183	66	19	11	0.397902
2	237	OTU_3	OTU_238	[Clostridium] aldenense	Enterococcus dispar	158	62	44	15	0.214173
2	245	OTU_3	OTU_246	[Clostridium] aldenense	Erysipelatoclostridium ramosum	194	64	8	13	0.468928
2	254	OTU_3	OTU_255	[Clostridium] aldenense	Eubacterium desmolans	188	55	14	22	0.305723
2	269	OTU_3	OTU_270	[Clostridium] aldenense	Flavonifractor plautii	156	69	46	8	0.284421
2	271	OTU_3	OTU_272	[Clostridium] aldenense	Frisingicoccus caecimuris	197	63	5	14	0.491235
2	289	OTU_3	OTU_290	[Clostridium] aldenense	Hespellia porcina	200	33	2	44	0.214892
2	291	OTU_3	OTU_292	[Clostridium] aldenense	Hungatella effluvii	201	33	1	44	0.230179
2	292	OTU_3	OTU_293	[Clostridium] aldenense	Hydrogenoanaerobacterium saccharovorans	200	54	2	23	0.422556
2	293	OTU_3	OTU_294	[Clostridium] aldenense	Ihubacter massiliensis	198	39	4	38	0.242509
2	295	OTU_3	OTU_296	[Clostridium] aldenense	Intestinibacillus massiliensis	200	54	2	23	0.422556
2	297	OTU_3	OTU_298	[Clostridium] aldenense	Intestinimonas butyriciproducens	193	69	9	8	0.531783
2	299	OTU_3	OTU_300	[Clostridium] aldenense	Klebsiella pneumoniae	186	57	16	20	0.312004
2	300	OTU_3	OTU_301	[Clostridium] aldenense	Klebsiella quasipneumoniae	189	43	13	34	0.200676
2	301	OTU_3	OTU_302	[Clostridium] aldenense	Klebsiella variicola	186	59	16	18	0.334088
2	307	OTU_3	OTU_308	[Clostridium] aldenense	Lachnoclostridium pacaense	181	76	21	1	0.555812
2	321	OTU_3	OTU_322	[Clostridium] aldenense	Lutispora thermophila	192	48	10	29	0.267853
2	331	OTU_3	OTU_332	[Clostridium] aldenense	Methanobrevibacter smithii	199	51	3	26	0.37352
2	351	OTU_3	OTU_352	[Clostridium] aldenense	Oscillibacter ruminantium	136	69	66	8	0.20646
2	353	OTU_3	OTU_354	[Clostridium] aldenense	Oscillibacter valericigenes	201	38	1	39	0.275116
2	360	OTU_3	OTU_361	[Clostridium] aldenense	Parabacteroides goldsteinii	186	69	16	8	0.464943
2	361	OTU_3	OTU_362	[Clostridium] aldenense	Parabacteroides johnsonii	187	53	15	24	0.277852
2	370	OTU_3	OTU_371	[Clostridium] aldenense	Parasutterella excrementihominis	183	71	19	6	0.472486
2	373	OTU_3	OTU_374	[Clostridium] aldenense	Phascolarctobacterium faecium	138	77	64	0	0.34765
2	374	OTU_3	OTU_375	[Clostridium] aldenense	Phascolarctobacterium succinatutens	192	45	10	32	0.240042
2	383	OTU_3	OTU_384	[Clostridium] aldenense	Pseudoflavonifractor capillosus	179	53	23	24	0.227551
2	384	OTU_3	OTU_385	[Clostridium] aldenense	Pseudoflavonifractor phocaeensis	177	71	25	6	0.428686
2	438	OTU_3	OTU_439	[Clostridium] aldenense	Sporobacter termitidis	199	41	3	36	0.272947
2	459	OTU_3	OTU_460	[Clostridium] aldenense	Sutterella massiliensis	187	63	15	14	0.389785
2	460	OTU_3	OTU_461	[Clostridium] aldenense	Sutterella wadsworthensis	183	73	19	4	0.507643
2	462	OTU_3	OTU_463	[Clostridium] aldenense	Turicibacter sanguinis	200	36	2	41	0.241036
5	8	OTU_6	OTU_9	[Clostridium] celerecrescens	[Clostridium] citroniae	195	53	28	3	0.372928
5	9	OTU_6	OTU_10	[Clostridium] celerecrescens	[Clostridium] clostridioforme	192	56	31	0	0.43037
5	10	OTU_6	OTU_11	[Clostridium] celerecrescens	[Clostridium] colinum	206	43	17	13	0.283393
5	12	OTU_6	OTU_13	[Clostridium] celerecrescens	[Clostridium] hathewayi	196	54	27	2	0.398946
5	17	OTU_6	OTU_18	[Clostridium] celerecrescens	[Clostridium] lavalense	207	42	16	14	0.276918
5	20	OTU_6	OTU_21	[Clostridium] celerecrescens	[Clostridium] methylpentosum	209	36	14	20	0.219153
5	29	OTU_6	OTU_30	[Clostridium] celerecrescens	[Clostridium] straminisolvens	221	27	2	29	0.221791
5	31	OTU_6	OTU_32	[Clostridium] celerecrescens	[Clostridium] symbiosum	192	56	31	0	0.43037
5	32	OTU_6	OTU_33	[Clostridium] celerecrescens	[Clostridium] xylanolyticum	214	47	9	9	0.400728
5	38	OTU_6	OTU_39	[Clostridium] celerecrescens	[Eubacterium] eligens	195	44	28	12	0.237637
5	53	OTU_6	OTU_54	[Clostridium] celerecrescens	Acidaminococcus intestini	198	53	25	3	0.389743
5	75	OTU_6	OTU_76	[Clostridium] celerecrescens	Anaerosporobacter mobilis	220	29	3	27	0.23114
5	88	OTU_6	OTU_89	[Clostridium] celerecrescens	Bacteroides cellulosilyticus	150	56	73	0	0.266803
5	92	OTU_6	OTU_93	[Clostridium] celerecrescens	Bacteroides dorei	147	55	76	1	0.231573
5	98	OTU_6	OTU_99	[Clostridium] celerecrescens	Bacteroides intestinalis	188	49	35	7	0.272377
5	100	OTU_6	OTU_101	[Clostridium] celerecrescens	Bacteroides nordii	192	45	31	11	0.236529
5	101	OTU_6	OTU_102	[Clostridium] celerecrescens	Bacteroides oleiciplenus	199	46	24	10	0.283011
5	108	OTU_6	OTU_109	[Clostridium] celerecrescens	Bacteroides stercorirosoris	197	42	26	14	0.223132
5	109	OTU_6	OTU_110	[Clostridium] celerecrescens	Bacteroides stercoris	188	46	35	10	0.232142
5	114	OTU_6	OTU_115	[Clostridium] celerecrescens	Bacteroides xylanisolvens	150	54	73	2	0.220478
5	115	OTU_6	OTU_116	[Clostridium] celerecrescens	Bacteroides xylanolyticus	198	47	25	9	0.291523
5	139	OTU_6	OTU_140	[Clostridium] celerecrescens	Blautia marasmi	202	42	21	14	0.247923
5	148	OTU_6	OTU_149	[Clostridium] celerecrescens	Butyricicoccus pullicaecorum	220	28	3	28	0.220295
5	151	OTU_6	OTU_152	[Clostridium] celerecrescens	Butyricimonas virosa	216	34	7	22	0.247238
5	152	OTU_6	OTU_153	[Clostridium] celerecrescens	Butyrivibrio crossotus	215	31	8	25	0.206347
5	195	OTU_6	OTU_196	[Clostridium] celerecrescens	Cronobacter helveticus	213	32	10	24	0.202363
5	215	OTU_6	OTU_216	[Clostridium] celerecrescens	Desulfovibrio piger	183	54	40	2	0.334747
5	231	OTU_6	OTU_232	[Clostridium] celerecrescens	Enterobacter cloacae	185	52	38	4	0.306224
5	232	OTU_6	OTU_233	[Clostridium] celerecrescens	Enterobacter kobei	197	43	26	13	0.234868
5	235	OTU_6	OTU_236	[Clostridium] celerecrescens	Enterobacter tabaci	188	50	35	6	0.287191
5	245	OTU_6	OTU_246	[Clostridium] celerecrescens	Erysipelatoclostridium ramosum	201	50	22	6	0.353772
5	271	OTU_6	OTU_272	[Clostridium] celerecrescens	Frisingicoccus caecimuris	203	48	20	8	0.334401
5	292	OTU_6	OTU_293	[Clostridium] celerecrescens	Hydrogenoanaerobacterium saccharovorans	207	40	16	16	0.25245
5	295	OTU_6	OTU_296	[Clostridium] celerecrescens	Intestinibacillus massiliensis	207	40	16	16	0.25245
5	297	OTU_6	OTU_298	[Clostridium] celerecrescens	Intestinimonas butyriciproducens	196	51	27	5	0.342161
5	299	OTU_6	OTU_300	[Clostridium] celerecrescens	Klebsiella pneumoniae	198	48	25	8	0.305836
5	301	OTU_6	OTU_302	[Clostridium] celerecrescens	Klebsiella variicola	196	48	27	8	0.295428
5	307	OTU_6	OTU_308	[Clostridium] celerecrescens	Lachnoclostridium pacaense	181	55	42	1	0.348141
5	308	OTU_6	OTU_309	[Clostridium] celerecrescens	Lachnospira pectinoschiza	189	43	34	13	0.200676
5	321	OTU_6	OTU_322	[Clostridium] celerecrescens	Lutispora thermophila	205	40	18	16	0.240707
5	331	OTU_6	OTU_332	[Clostridium] celerecrescens	Methanobrevibacter smithii	208	39	15	17	0.246828
5	360	OTU_6	OTU_361	[Clostridium] celerecrescens	Parabacteroides goldsteinii	191	53	32	3	0.352185
5	361	OTU_6	OTU_362	[Clostridium] celerecrescens	Parabacteroides johnsonii	197	42	26	14	0.223132
5	370	OTU_6	OTU_371	[Clostridium] celerecrescens	Parasutterella excrementihominis	187	54	36	2	0.352821
5	373	OTU_6	OTU_374	[Clostridium] celerecrescens	Phascolarctobacterium faecium	138	56	85	0	0.233515
5	374	OTU_6	OTU_375	[Clostridium] celerecrescens	Phascolarctobacterium succinatutens	205	37	18	19	0.207195
5	384	OTU_6	OTU_385	[Clostridium] celerecrescens	Pseudoflavonifractor phocaeensis	181	54	42	2	0.326169
5	459	OTU_6	OTU_460	[Clostridium] celerecrescens	Sutterella massiliensis	194	49	29	7	0.300112
5	460	OTU_6	OTU_461	[Clostridium] celerecrescens	Sutterella wadsworthensis	185	54	38	2	0.343624
8	9	OTU_9	OTU_10	[Clostridium] citroniae	[Clostridium] clostridioforme	192	81	6	0	0.75624
8	10	OTU_9	OTU_11	[Clostridium] citroniae	[Clostridium] colinum	189	51	9	30	0.285631
8	12	OTU_9	OTU_13	[Clostridium] citroniae	[Clostridium] hathewayi	191	74	7	7	0.589392
8	17	OTU_9	OTU_18	[Clostridium] citroniae	[Clostridium] lavalense	194	54	4	27	0.369638
8	20	OTU_9	OTU_21	[Clostridium] citroniae	[Clostridium] methylpentosum	194	46	4	35	0.29072
8	21	OTU_9	OTU_22	[Clostridium] citroniae	[Clostridium] oroticum	195	38	3	43	0.232251
8	31	OTU_9	OTU_32	[Clostridium] citroniae	[Clostridium] symbiosum	187	76	11	5	0.578551
8	32	OTU_9	OTU_33	[Clostridium] citroniae	[Clostridium] xylanolyticum	192	50	6	31	0.305635
8	38	OTU_9	OTU_39	[Clostridium] citroniae	[Eubacterium] eligens	180	54	18	27	0.245309
8	53	OTU_9	OTU_54	[Clostridium] citroniae	Acidaminococcus intestini	184	64	14	17	0.378107
8	63	OTU_9	OTU_64	[Clostridium] citroniae	Alistipes onderdonkii	181	57	17	24	0.280176
8	67	OTU_9	OTU_68	[Clostridium] citroniae	Alistipes shahii	193	46	5	35	0.279066
8	83	OTU_9	OTU_84	[Clostridium] citroniae	Anseongella ginsenosidimutans	189	47	9	34	0.249138
8	88	OTU_9	OTU_89	[Clostridium] citroniae	Bacteroides cellulosilyticus	150	81	48	0	0.428843
8	92	OTU_9	OTU_93	[Clostridium] citroniae	Bacteroides dorei	140	73	58	8	0.243124
8	98	OTU_9	OTU_99	[Clostridium] citroniae	Bacteroides intestinalis	183	69	15	12	0.43222
8	100	OTU_9	OTU_101	[Clostridium] citroniae	Bacteroides nordii	186	64	12	17	0.395605
8	101	OTU_9	OTU_102	[Clostridium] citroniae	Bacteroides oleiciplenus	187	59	11	22	0.348057
8	102	OTU_9	OTU_103	[Clostridium] citroniae	Bacteroides ovatus	114	79	84	2	0.23306
8	108	OTU_9	OTU_109	[Clostridium] citroniae	Bacteroides stercorirosoris	185	55	13	26	0.290278
8	109	OTU_9	OTU_110	[Clostridium] citroniae	Bacteroides stercoris	182	65	16	16	0.373554
8	110	OTU_9	OTU_111	[Clostridium] citroniae	Bacteroides thetaiotaomicron	111	79	87	2	0.223181
8	113	OTU_9	OTU_114	[Clostridium] citroniae	Bacteroides vulgatus	115	81	83	0	0.281387
8	114	OTU_9	OTU_115	[Clostridium] citroniae	Bacteroides xylanisolvens	145	74	53	7	0.276197
8	115	OTU_9	OTU_116	[Clostridium] citroniae	Bacteroides xylanolyticus	180	54	18	27	0.245309
8	139	OTU_9	OTU_140	[Clostridium] citroniae	Blautia marasmi	193	58	5	23	0.400085
8	152	OTU_9	OTU_153	[Clostridium] citroniae	Butyrivibrio crossotus	195	36	3	45	0.215555
8	159	OTU_9	OTU_160	[Clostridium] citroniae	Clostridium perfringens	99	0	99	81	0.228638
8	166	OTU_9	OTU_167	[Clostridium] citroniae	Citrobacter braakii	193	58	5	23	0.400085
8	167	OTU_9	OTU_168	[Clostridium] citroniae	Citrobacter freundii	193	46	5	35	0.279066
8	171	OTU_9	OTU_172	[Clostridium] citroniae	Citrobacter murliniae	191	56	7	25	0.355246
8	174	OTU_9	OTU_175	[Clostridium] citroniae	Cloacibacillus evryensis	185	54	13	27	0.280643
8	190	OTU_9	OTU_191	[Clostridium] citroniae	Coprococcus comes	180	49	18	32	0.202349
8	215	OTU_9	OTU_216	[Clostridium] citroniae	Desulfovibrio piger	181	77	17	4	0.53962
8	216	OTU_9	OTU_217	[Clostridium] citroniae	Desulfovibrio simplex	188	46	10	35	0.232142
8	220	OTU_9	OTU_221	[Clostridium] citroniae	Dielma fastidiosa	194	37	4	44	0.212226
8	221	OTU_9	OTU_222	[Clostridium] citroniae	Dorea formicigenerans	186	53	12	28	0.279034
8	229	OTU_9	OTU_230	[Clostridium] citroniae	Emergencia timonensis	185	45	13	36	0.201656
8	231	OTU_9	OTU_232	[Clostridium] citroniae	Enterobacter cloacae	182	74	16	7	0.496518
8	232	OTU_9	OTU_233	[Clostridium] citroniae	Enterobacter kobei	183	54	15	27	0.265706
8	235	OTU_9	OTU_236	[Clostridium] citroniae	Enterobacter tabaci	181	68	17	13	0.402581
8	236	OTU_9	OTU_237	[Clostridium] citroniae	Enterococcus casseliflavus	182	52	16	29	0.240548
8	237	OTU_9	OTU_238	[Clostridium] citroniae	Enterococcus dispar	160	68	38	13	0.272839
8	245	OTU_9	OTU_246	[Clostridium] citroniae	Erysipelatoclostridium ramosum	191	65	7	16	0.45913
8	254	OTU_9	OTU_255	[Clostridium] citroniae	Eubacterium desmolans	184	55	14	26	0.28256
8	269	OTU_9	OTU_270	[Clostridium] citroniae	Flavonifractor plautii	153	70	45	11	0.262497
8	271	OTU_9	OTU_272	[Clostridium] citroniae	Frisingicoccus caecimuris	191	61	7	20	0.410552
8	292	OTU_9	OTU_293	[Clostridium] citroniae	Hydrogenoanaerobacterium saccharovorans	191	49	7	32	0.285799
8	295	OTU_9	OTU_296	[Clostridium] citroniae	Intestinibacillus massiliensis	193	51	5	30	0.326635
8	297	OTU_9	OTU_298	[Clostridium] citroniae	Intestinimonas butyriciproducens	188	68	10	13	0.465598
8	299	OTU_9	OTU_300	[Clostridium] citroniae	Klebsiella pneumoniae	183	58	15	23	0.304639
8	301	OTU_9	OTU_302	[Clostridium] citroniae	Klebsiella variicola	183	60	15	21	0.325383
8	307	OTU_9	OTU_308	[Clostridium] citroniae	Lachnoclostridium pacaense	176	75	22	6	0.464222
8	321	OTU_9	OTU_322	[Clostridium] citroniae	Lutispora thermophila	187	47	11	34	0.23284
8	331	OTU_9	OTU_332	[Clostridium] citroniae	Methanobrevibacter smithii	191	47	7	34	0.2674
8	360	OTU_9	OTU_361	[Clostridium] citroniae	Parabacteroides goldsteinii	185	72	13	9	0.492772
8	361	OTU_9	OTU_362	[Clostridium] citroniae	Parabacteroides johnsonii	187	57	11	24	0.326978
8	370	OTU_9	OTU_371	[Clostridium] citroniae	Parasutterella excrementihominis	183	75	15	6	0.521887
8	373	OTU_9	OTU_374	[Clostridium] citroniae	Phascolarctobacterium faecium	138	81	60	0	0.371878
8	374	OTU_9	OTU_375	[Clostridium] citroniae	Phascolarctobacterium succinatutens	188	45	10	36	0.223655
8	384	OTU_9	OTU_385	[Clostridium] citroniae	Pseudoflavonifractor phocaeensis	173	71	25	10	0.383865
8	438	OTU_9	OTU_439	[Clostridium] citroniae	Sporobacter termitidis	193	39	5	42	0.218117
8	459	OTU_9	OTU_460	[Clostridium] citroniae	Sutterella massiliensis	185	65	13	16	0.39868
8	460	OTU_9	OTU_461	[Clostridium] citroniae	Sutterella wadsworthensis	182	76	16	5	0.530191
8	462	OTU_9	OTU_463	[Clostridium] citroniae	Turicibacter sanguinis	195	35	3	46	0.207365
9	10	OTU_10	OTU_11	[Clostridium] clostridioforme	[Clostridium] colinum	189	57	3	30	0.381324
9	12	OTU_10	OTU_13	[Clostridium] clostridioforme	[Clostridium] hathewayi	190	79	2	8	0.673519
9	17	OTU_10	OTU_18	[Clostridium] clostridioforme	[Clostridium] lavalense	192	58	0	29	0.451071
9	20	OTU_10	OTU_21	[Clostridium] clostridioforme	[Clostridium] methylpentosum	192	50	0	37	0.371562
9	21	OTU_10	OTU_22	[Clostridium] clostridioforme	[Clostridium] oroticum	191	40	1	47	0.259449
9	27	OTU_10	OTU_28	[Clostridium] clostridioforme	[Clostridium] scindens	191	35	1	52	0.219251
9	31	OTU_10	OTU_32	[Clostridium] clostridioforme	[Clostridium] symbiosum	186	81	6	6	0.644312
9	32	OTU_10	OTU_33	[Clostridium] clostridioforme	[Clostridium] xylanolyticum	190	54	2	33	0.367276
9	38	OTU_10	OTU_39	[Clostridium] clostridioforme	[Eubacterium] eligens	180	60	12	27	0.313058
9	41	OTU_10	OTU_42	[Clostridium] clostridioforme	[Eubacterium] siraeum	186	42	6	45	0.212734
9	53	OTU_10	OTU_54	[Clostridium] clostridioforme	Acidaminococcus intestini	184	70	8	17	0.460682
9	61	OTU_10	OTU_62	[Clostridium] clostridioforme	Alistipes indistinctus	190	38	2	49	0.227281
9	63	OTU_10	OTU_64	[Clostridium] clostridioforme	Alistipes onderdonkii	181	63	11	24	0.35169
9	67	OTU_10	OTU_68	[Clostridium] clostridioforme	Alistipes shahii	191	50	1	37	0.347025
9	72	OTU_10	OTU_73	[Clostridium] clostridioforme	Anaeromassilibacillus senegalensis	192	35	0	52	0.241637
9	75	OTU_10	OTU_76	[Clostridium] clostridioforme	Anaerosporobacter mobilis	192	32	0	55	0.217999
9	83	OTU_10	OTU_84	[Clostridium] clostridioforme	Anseongella ginsenosidimutans	186	50	6	37	0.27851
9	88	OTU_10	OTU_89	[Clostridium] clostridioforme	Bacteroides cellulosilyticus	150	87	42	0	0.474359
9	92	OTU_10	OTU_93	[Clostridium] clostridioforme	Bacteroides dorei	140	79	52	8	0.2793
9	97	OTU_10	OTU_98	[Clostridium] clostridioforme	Bacteroides fragilis	192	31	0	56	0.210269
9	98	OTU_10	OTU_99	[Clostridium] clostridioforme	Bacteroides intestinalis	183	75	9	12	0.514266
9	100	OTU_10	OTU_101	[Clostridium] clostridioforme	Bacteroides nordii	185	69	7	18	0.46014
9	101	OTU_10	OTU_102	[Clostridium] clostridioforme	Bacteroides oleiciplenus	187	65	5	22	0.438471
9	102	OTU_10	OTU_103	[Clostridium] clostridioforme	Bacteroides ovatus	114	85	78	2	0.259575
9	108	OTU_10	OTU_109	[Clostridium] clostridioforme	Bacteroides stercorirosoris	185	61	7	26	0.371416
9	109	OTU_10	OTU_110	[Clostridium] clostridioforme	Bacteroides stercoris	182	71	10	16	0.451292
9	110	OTU_10	OTU_111	[Clostridium] clostridioforme	Bacteroides thetaiotaomicron	111	85	81	2	0.248568
9	113	OTU_10	OTU_114	[Clostridium] clostridioforme	Bacteroides vulgatus	115	87	77	0	0.309036
9	114	OTU_10	OTU_115	[Clostridium] clostridioforme	Bacteroides xylanisolvens	145	80	47	7	0.315739
9	115	OTU_10	OTU_116	[Clostridium] clostridioforme	Bacteroides xylanolyticus	180	60	12	27	0.313058
9	137	OTU_10	OTU_138	[Clostridium] clostridioforme	Blautia hydrogenotrophica	192	30	0	57	0.202609
9	139	OTU_10	OTU_140	[Clostridium] clostridioforme	Blautia marasmi	192	63	0	24	0.505653
9	148	OTU_10	OTU_149	[Clostridium] clostridioforme	Butyricicoccus pullicaecorum	192	31	0	56	0.210269
9	151	OTU_10	OTU_152	[Clostridium] clostridioforme	Butyricimonas virosa	191	40	1	47	0.259449
9	152	OTU_10	OTU_153	[Clostridium] clostridioforme	Butyrivibrio crossotus	192	39	0	48	0.274259
9	159	OTU_10	OTU_160	[Clostridium] clostridioforme	Clostridium perfringens	93	0	99	87	0.250628
9	166	OTU_10	OTU_167	[Clostridium] clostridioforme	Citrobacter braakii	190	61	2	26	0.438766
9	167	OTU_10	OTU_168	[Clostridium] clostridioforme	Citrobacter freundii	189	48	3	39	0.296831
9	171	OTU_10	OTU_172	[Clostridium] clostridioforme	Citrobacter murliniae	188	59	4	28	0.38746
9	174	OTU_10	OTU_175	[Clostridium] clostridioforme	Cloacibacillus evryensis	183	58	9	29	0.321077
9	190	OTU_10	OTU_191	[Clostridium] clostridioforme	Coprococcus comes	179	54	13	33	0.250794
9	215	OTU_10	OTU_216	[Clostridium] clostridioforme	Desulfovibrio piger	181	83	11	4	0.620065
9	216	OTU_10	OTU_217	[Clostridium] clostridioforme	Desulfovibrio simplex	186	50	6	37	0.27851
9	220	OTU_10	OTU_221	[Clostridium] clostridioforme	Dielma fastidiosa	191	40	1	47	0.259449
9	221	OTU_10	OTU_222	[Clostridium] clostridioforme	Dorea formicigenerans	185	58	7	29	0.341414
9	229	OTU_10	OTU_230	[Clostridium] clostridioforme	Emergencia timonensis	183	49	9	38	0.241348
9	231	OTU_10	OTU_232	[Clostridium] clostridioforme	Enterobacter cloacae	182	80	10	7	0.578115
9	232	OTU_10	OTU_233	[Clostridium] clostridioforme	Enterobacter kobei	183	60	9	27	0.340498
9	235	OTU_10	OTU_236	[Clostridium] clostridioforme	Enterobacter tabaci	181	74	11	13	0.479322
9	236	OTU_10	OTU_237	[Clostridium] clostridioforme	Enterococcus casseliflavus	180	56	12	31	0.276081
9	237	OTU_10	OTU_238	[Clostridium] clostridioforme	Enterococcus dispar	158	72	34	15	0.287598
9	240	OTU_10	OTU_241	[Clostridium] clostridioforme	Enterococcus hirae	133	75	59	12	0.205906
9	245	OTU_10	OTU_246	[Clostridium] clostridioforme	Erysipelatoclostridium ramosum	190	70	2	17	0.5441
9	254	OTU_10	OTU_255	[Clostridium] clostridioforme	Eubacterium desmolans	184	61	8	26	0.360656
9	269	OTU_10	OTU_270	[Clostridium] clostridioforme	Flavonifractor plautii	153	76	39	11	0.305801
9	271	OTU_10	OTU_272	[Clostridium] clostridioforme	Frisingicoccus caecimuris	191	67	1	20	0.526298
9	289	OTU_10	OTU_290	[Clostridium] clostridioforme	Hespellia porcina	191	34	1	53	0.211464
9	291	OTU_10	OTU_292	[Clostridium] clostridioforme	Hungatella effluvii	192	34	0	53	0.233682
9	292	OTU_10	OTU_293	[Clostridium] clostridioforme	Hydrogenoanaerobacterium saccharovorans	190	54	2	33	0.367276
9	293	OTU_10	OTU_294	[Clostridium] clostridioforme	Ihubacter massiliensis	189	40	3	47	0.229783
9	295	OTU_10	OTU_296	[Clostridium] clostridioforme	Intestinibacillus massiliensis	192	56	0	31	0.43037
9	297	OTU_10	OTU_298	[Clostridium] clostridioforme	Intestinimonas butyriciproducens	187	73	5	14	0.536549
9	299	OTU_10	OTU_300	[Clostridium] clostridioforme	Klebsiella pneumoniae	183	64	9	23	0.381538
9	300	OTU_10	OTU_301	[Clostridium] clostridioforme	Klebsiella quasipneumoniae	183	47	9	40	0.225138
9	301	OTU_10	OTU_302	[Clostridium] clostridioforme	Klebsiella variicola	183	66	9	21	0.403283
9	307	OTU_10	OTU_308	[Clostridium] clostridioforme	Lachnoclostridium pacaense	175	80	17	7	0.509051
9	321	OTU_10	OTU_322	[Clostridium] clostridioforme	Lutispora thermophila	187	53	5	34	0.316574
9	331	OTU_10	OTU_332	[Clostridium] clostridioforme	Methanobrevibacter smithii	190	52	2	35	0.34816
9	351	OTU_10	OTU_352	[Clostridium] clostridioforme	Oscillibacter ruminantium	132	75	60	12	0.202136
9	353	OTU_10	OTU_354	[Clostridium] clostridioforme	Oscillibacter valericigenes	191	38	1	49	0.243109
9	360	OTU_10	OTU_361	[Clostridium] clostridioforme	Parabacteroides goldsteinii	184	77	8	10	0.554469
9	361	OTU_10	OTU_362	[Clostridium] clostridioforme	Parabacteroides johnsonii	185	61	7	26	0.371416
9	370	OTU_10	OTU_371	[Clostridium] clostridioforme	Parasutterella excrementihominis	183	81	9	6	0.606417
9	373	OTU_10	OTU_374	[Clostridium] clostridioforme	Phascolarctobacterium faecium	138	87	54	0	0.410051
9	374	OTU_10	OTU_375	[Clostridium] clostridioforme	Phascolarctobacterium succinatutens	186	49	6	38	0.269871
9	384	OTU_10	OTU_385	[Clostridium] clostridioforme	Pseudoflavonifractor phocaeensis	172	76	20	11	0.426179
9	420	OTU_10	OTU_421	[Clostridium] clostridioforme	Ruminococcus gauvreauii	191	34	1	53	0.211464
9	438	OTU_10	OTU_439	[Clostridium] clostridioforme	Sporobacter termitidis	189	41	3	46	0.237802
9	459	OTU_10	OTU_460	[Clostridium] clostridioforme	Sutterella massiliensis	185	71	7	16	0.484757
9	460	OTU_10	OTU_461	[Clostridium] clostridioforme	Sutterella wadsworthensis	182	82	10	5	0.612584
9	462	OTU_10	OTU_463	[Clostridium] clostridioforme	Turicibacter sanguinis	191	37	1	50	0.235071
10	12	OTU_11	OTU_13	[Clostridium] colinum	[Clostridium] hathewayi	188	50	31	10	0.267572
10	31	OTU_11	OTU_32	[Clostridium] colinum	[Clostridium] symbiosum	186	54	33	6	0.314378
10	32	OTU_11	OTU_33	[Clostridium] colinum	[Clostridium] xylanolyticum	204	41	15	19	0.24686
10	38	OTU_11	OTU_39	[Clostridium] colinum	[Eubacterium] eligens	194	47	25	13	0.259507
10	53	OTU_11	OTU_54	[Clostridium] colinum	Acidaminococcus intestini	196	55	23	5	0.385393
10	63	OTU_11	OTU_64	[Clostridium] colinum	Alistipes onderdonkii	196	51	23	9	0.322915
10	88	OTU_11	OTU_89	[Clostridium] colinum	Bacteroides cellulosilyticus	150	60	69	0	0.290292
10	92	OTU_11	OTU_93	[Clostridium] colinum	Bacteroides dorei	148	60	71	0	0.283889
10	98	OTU_11	OTU_99	[Clostridium] colinum	Bacteroides intestinalis	186	51	33	9	0.271418
10	100	OTU_11	OTU_101	[Clostridium] colinum	Bacteroides nordii	190	47	29	13	0.239992
10	109	OTU_11	OTU_110	[Clostridium] colinum	Bacteroides stercoris	189	51	30	9	0.285631
10	114	OTU_11	OTU_115	[Clostridium] colinum	Bacteroides xylanisolvens	149	57	70	3	0.223031
10	115	OTU_11	OTU_116	[Clostridium] colinum	Bacteroides xylanolyticus	193	46	26	14	0.242631
10	152	OTU_11	OTU_153	[Clostridium] colinum	Butyrivibrio crossotus	212	32	7	28	0.209069
10	171	OTU_11	OTU_172	[Clostridium] colinum	Citrobacter murliniae	198	42	21	18	0.223301
10	215	OTU_11	OTU_216	[Clostridium] colinum	Desulfovibrio piger	181	56	38	4	0.32332
10	231	OTU_11	OTU_232	[Clostridium] colinum	Enterobacter cloacae	184	55	35	5	0.320617
10	232	OTU_11	OTU_233	[Clostridium] colinum	Enterobacter kobei	194	44	25	16	0.22492
10	235	OTU_11	OTU_236	[Clostridium] colinum	Enterobacter tabaci	186	52	33	8	0.285047
10	245	OTU_11	OTU_246	[Clostridium] colinum	Erysipelatoclostridium ramosum	202	55	17	5	0.425741
10	254	OTU_11	OTU_255	[Clostridium] colinum	Eubacterium desmolans	194	44	25	16	0.22492
10	271	OTU_11	OTU_272	[Clostridium] colinum	Frisingicoccus caecimuris	201	50	18	10	0.33968
10	295	OTU_11	OTU_296	[Clostridium] colinum	Intestinibacillus massiliensis	203	40	16	20	0.229765
10	297	OTU_11	OTU_298	[Clostridium] colinum	Intestinimonas butyriciproducens	191	50	28	10	0.282158
10	299	OTU_11	OTU_300	[Clostridium] colinum	Klebsiella pneumoniae	195	49	24	11	0.289981
10	301	OTU_11	OTU_302	[Clostridium] colinum	Klebsiella variicola	191	47	28	13	0.244689
10	307	OTU_11	OTU_308	[Clostridium] colinum	Lachnoclostridium pacaense	176	54	43	6	0.270218
10	308	OTU_11	OTU_309	[Clostridium] colinum	Lachnospira pectinoschiza	188	46	31	14	0.219593
10	310	OTU_11	OTU_311	[Clostridium] colinum	Lactobacillus rogosae	179	52	40	8	0.254495
10	321	OTU_11	OTU_322	[Clostridium] colinum	Lutispora thermophila	208	47	11	13	0.349696
10	360	OTU_11	OTU_361	[Clostridium] colinum	Parabacteroides goldsteinii	188	54	31	6	0.324277
10	361	OTU_11	OTU_362	[Clostridium] colinum	Parabacteroides johnsonii	198	47	21	13	0.281223
10	370	OTU_11	OTU_371	[Clostridium] colinum	Parasutterella excrementihominis	186	57	33	3	0.36554
10	373	OTU_11	OTU_374	[Clostridium] colinum	Phascolarctobacterium faecium	138	60	81	0	0.253773
10	374	OTU_11	OTU_375	[Clostridium] colinum	Phascolarctobacterium succinatutens	204	40	15	20	0.235877
10	384	OTU_11	OTU_385	[Clostridium] colinum	Pseudoflavonifractor phocaeensis	173	50	46	10	0.206793
10	459	OTU_11	OTU_460	[Clostridium] colinum	Sutterella massiliensis	193	52	26	8	0.320408
10	460	OTU_11	OTU_461	[Clostridium] colinum	Sutterella wadsworthensis	182	55	37	5	0.311304
12	17	OTU_13	OTU_18	[Clostridium] hathewayi	[Clostridium] lavalense	198	58	0	23	0.487518
12	20	OTU_13	OTU_21	[Clostridium] hathewayi	[Clostridium] methylpentosum	198	50	0	31	0.399657
12	21	OTU_13	OTU_22	[Clostridium] hathewayi	[Clostridium] oroticum	197	40	1	41	0.279369
12	29	OTU_13	OTU_30	[Clostridium] hathewayi	[Clostridium] straminisolvens	198	29	0	52	0.208168
12	31	OTU_13	OTU_32	[Clostridium] hathewayi	[Clostridium] symbiosum	188	77	10	4	0.608118
12	32	OTU_13	OTU_33	[Clostridium] hathewayi	[Clostridium] xylanolyticum	196	54	2	27	0.398946
12	38	OTU_13	OTU_39	[Clostridium] hathewayi	[Eubacterium] eligens	181	55	17	26	0.261105
12	45	OTU_13	OTU_46	[Clostridium] hathewayi	Acetanaerobacterium elongatum	187	44	11	37	0.207724
12	53	OTU_13	OTU_54	[Clostridium] hathewayi	Acidaminococcus intestini	188	68	10	13	0.465598
12	63	OTU_13	OTU_64	[Clostridium] hathewayi	Alistipes onderdonkii	180	56	18	25	0.263788
12	67	OTU_13	OTU_68	[Clostridium] hathewayi	Alistipes shahii	195	48	3	33	0.322668
12	72	OTU_13	OTU_73	[Clostridium] hathewayi	Anaeromassilibacillus senegalensis	197	34	1	47	0.227413
12	75	OTU_13	OTU_76	[Clostridium] hathewayi	Anaerosporobacter mobilis	197	31	1	50	0.202723
12	83	OTU_13	OTU_84	[Clostridium] hathewayi	Anseongella ginsenosidimutans	190	48	8	33	0.266999
12	88	OTU_13	OTU_89	[Clostridium] hathewayi	Bacteroides cellulosilyticus	150	81	48	0	0.428843
12	92	OTU_13	OTU_93	[Clostridium] hathewayi	Bacteroides dorei	140	73	58	8	0.243124
12	97	OTU_13	OTU_98	[Clostridium] hathewayi	Bacteroides fragilis	198	31	0	50	0.224567
12	98	OTU_13	OTU_99	[Clostridium] hathewayi	Bacteroides intestinalis	184	70	14	11	0.45465
12	100	OTU_13	OTU_101	[Clostridium] hathewayi	Bacteroides nordii	189	67	9	14	0.462752
12	101	OTU_13	OTU_102	[Clostridium] hathewayi	Bacteroides oleiciplenus	190	62	8	19	0.411272
12	102	OTU_13	OTU_103	[Clostridium] hathewayi	Bacteroides ovatus	116	81	82	0	0.284924
12	108	OTU_13	OTU_109	[Clostridium] hathewayi	Bacteroides stercorirosoris	190	60	8	21	0.388225
12	109	OTU_13	OTU_110	[Clostridium] hathewayi	Bacteroides stercoris	185	68	13	13	0.436607
12	110	OTU_13	OTU_111	[Clostridium] hathewayi	Bacteroides thetaiotaomicron	111	79	87	2	0.223181
12	113	OTU_13	OTU_114	[Clostridium] hathewayi	Bacteroides vulgatus	115	81	83	0	0.281387
12	114	OTU_13	OTU_115	[Clostridium] hathewayi	Bacteroides xylanisolvens	146	75	52	6	0.294086
12	115	OTU_13	OTU_116	[Clostridium] hathewayi	Bacteroides xylanolyticus	182	56	16	25	0.277526
12	139	OTU_13	OTU_140	[Clostridium] hathewayi	Blautia marasmi	196	61	2	20	0.478716
12	148	OTU_13	OTU_149	[Clostridium] hathewayi	Butyricicoccus pullicaecorum	198	31	0	50	0.224567
12	151	OTU_13	OTU_152	[Clostridium] hathewayi	Butyricimonas virosa	194	37	4	44	0.212226
12	152	OTU_13	OTU_153	[Clostridium] hathewayi	Butyrivibrio crossotus	197	38	1	43	0.261648
12	159	OTU_13	OTU_160	[Clostridium] hathewayi	Clostridium perfringens	99	0	99	81	0.228638
12	166	OTU_13	OTU_167	[Clostridium] hathewayi	Citrobacter braakii	194	59	4	22	0.424486
12	167	OTU_13	OTU_168	[Clostridium] hathewayi	Citrobacter freundii	194	47	4	34	0.300069
12	171	OTU_13	OTU_172	[Clostridium] hathewayi	Citrobacter murliniae	193	58	5	23	0.400085
12	174	OTU_13	OTU_175	[Clostridium] hathewayi	Cloacibacillus evryensis	185	54	13	27	0.280643
12	190	OTU_13	OTU_191	[Clostridium] hathewayi	Coprococcus comes	183	52	15	29	0.247394
12	215	OTU_13	OTU_216	[Clostridium] hathewayi	Desulfovibrio piger	183	79	15	2	0.598665
12	216	OTU_13	OTU_217	[Clostridium] hathewayi	Desulfovibrio simplex	192	50	6	31	0.305635
12	220	OTU_13	OTU_221	[Clostridium] hathewayi	Dielma fastidiosa	196	39	2	42	0.254316
12	221	OTU_13	OTU_222	[Clostridium] hathewayi	Dorea formicigenerans	188	55	10	26	0.315519
12	229	OTU_13	OTU_230	[Clostridium] hathewayi	Emergencia timonensis	190	50	8	31	0.285468
12	231	OTU_13	OTU_232	[Clostridium] hathewayi	Enterobacter cloacae	182	74	16	7	0.496518
12	232	OTU_13	OTU_233	[Clostridium] hathewayi	Enterobacter kobei	186	57	12	24	0.318375
12	235	OTU_13	OTU_236	[Clostridium] hathewayi	Enterobacter tabaci	182	69	16	12	0.423779
12	236	OTU_13	OTU_237	[Clostridium] hathewayi	Enterococcus casseliflavus	184	54	14	27	0.273026
12	237	OTU_13	OTU_238	[Clostridium] hathewayi	Enterococcus dispar	161	69	37	12	0.289155
12	245	OTU_13	OTU_246	[Clostridium] hathewayi	Erysipelatoclostridium ramosum	191	65	7	16	0.45913
12	254	OTU_13	OTU_255	[Clostridium] hathewayi	Eubacterium desmolans	185	56	13	25	0.300105
12	269	OTU_13	OTU_270	[Clostridium] hathewayi	Flavonifractor plautii	157	74	41	7	0.332207
12	271	OTU_13	OTU_272	[Clostridium] hathewayi	Frisingicoccus caecimuris	194	64	4	17	0.484803
12	289	OTU_13	OTU_290	[Clostridium] hathewayi	Hespellia porcina	197	34	1	47	0.227413
12	291	OTU_13	OTU_292	[Clostridium] hathewayi	Hungatella effluvii	198	34	0	47	0.24979
12	292	OTU_13	OTU_293	[Clostridium] hathewayi	Hydrogenoanaerobacterium saccharovorans	195	53	3	28	0.372928
12	293	OTU_13	OTU_294	[Clostridium] hathewayi	Ihubacter massiliensis	195	40	3	41	0.249381
12	295	OTU_13	OTU_296	[Clostridium] hathewayi	Intestinibacillus massiliensis	196	54	2	27	0.398946
12	297	OTU_13	OTU_298	[Clostridium] hathewayi	Intestinimonas butyriciproducens	191	71	7	10	0.541786
12	299	OTU_13	OTU_300	[Clostridium] hathewayi	Klebsiella pneumoniae	185	60	13	21	0.341493
12	300	OTU_13	OTU_301	[Clostridium] hathewayi	Klebsiella quasipneumoniae	186	44	12	37	0.200519
12	301	OTU_13	OTU_302	[Clostridium] hathewayi	Klebsiella variicola	185	62	13	19	0.363567
12	307	OTU_13	OTU_308	[Clostridium] hathewayi	Lachnoclostridium pacaense	176	75	22	6	0.464222
12	321	OTU_13	OTU_322	[Clostridium] hathewayi	Lutispora thermophila	191	51	7	30	0.304806
12	331	OTU_13	OTU_332	[Clostridium] hathewayi	Methanobrevibacter smithii	191	47	7	34	0.2674
12	353	OTU_13	OTU_354	[Clostridium] hathewayi	Oscillibacter valericigenes	197	38	1	43	0.261648
12	360	OTU_13	OTU_361	[Clostridium] hathewayi	Parabacteroides goldsteinii	186	73	12	8	0.517808
12	361	OTU_13	OTU_362	[Clostridium] hathewayi	Parabacteroides johnsonii	186	56	12	25	0.308249
12	370	OTU_13	OTU_371	[Clostridium] hathewayi	Parasutterella excrementihominis	183	75	15	6	0.521887
12	373	OTU_13	OTU_374	[Clostridium] hathewayi	Phascolarctobacterium faecium	138	81	60	0	0.371878
12	374	OTU_13	OTU_375	[Clostridium] hathewayi	Phascolarctobacterium succinatutens	189	46	9	35	0.240391
12	383	OTU_13	OTU_384	[Clostridium] hathewayi	Pseudoflavonifractor capillosus	176	54	22	27	0.221136
12	384	OTU_13	OTU_385	[Clostridium] hathewayi	Pseudoflavonifractor phocaeensis	178	76	20	5	0.496527
12	420	OTU_13	OTU_421	[Clostridium] hathewayi	Ruminococcus gauvreauii	196	33	2	48	0.20391
12	438	OTU_13	OTU_439	[Clostridium] hathewayi	Sporobacter termitidis	195	41	3	40	0.258115
12	459	OTU_13	OTU_460	[Clostridium] hathewayi	Sutterella massiliensis	188	68	10	13	0.465598
12	460	OTU_13	OTU_461	[Clostridium] hathewayi	Sutterella wadsworthensis	185	79	13	2	0.618145
12	462	OTU_13	OTU_463	[Clostridium] hathewayi	Turicibacter sanguinis	196	36	2	45	0.228658
16	38	OTU_17	OTU_39	[Clostridium] lactatifermentans	[Eubacterium] eligens	206	33	39	1	0.245191
16	152	OTU_17	OTU_153	[Clostridium] lactatifermentans	Butyrivibrio crossotus	231	25	14	9	0.204581
16	190	OTU_17	OTU_191	[Clostridium] lactatifermentans	Coprococcus comes	209	31	36	3	0.214061
16	221	OTU_17	OTU_222	[Clostridium] lactatifermentans	Dorea formicigenerans	211	31	34	3	0.220475
16	254	OTU_17	OTU_255	[Clostridium] lactatifermentans	Eubacterium desmolans	208	32	37	2	0.229897
16	271	OTU_17	OTU_272	[Clostridium] lactatifermentans	Frisingicoccus caecimuris	208	31	37	3	0.210956
16	459	OTU_17	OTU_460	[Clostridium] lactatifermentans	Sutterella massiliensis	199	32	46	2	0.203689
17	20	OTU_18	OTU_21	[Clostridium] lavalense	[Clostridium] methylpentosum	215	44	6	14	0.370105
17	29	OTU_18	OTU_30	[Clostridium] lavalense	[Clostridium] straminisolvens	220	28	1	30	0.240591
17	31	OTU_18	OTU_32	[Clostridium] lavalense	[Clostridium] symbiosum	192	58	29	0	0.451071
17	32	OTU_18	OTU_33	[Clostridium] lavalense	[Clostridium] xylanolyticum	206	41	15	17	0.258412
17	45	OTU_18	OTU_46	[Clostridium] lavalense	Acetanaerobacterium elongatum	207	41	14	17	0.264944
17	53	OTU_18	OTU_54	[Clostridium] lavalense	Acidaminococcus intestini	193	50	28	8	0.300217
17	63	OTU_18	OTU_64	[Clostridium] lavalense	Alistipes onderdonkii	192	45	29	13	0.230756
17	67	OTU_18	OTU_68	[Clostridium] lavalense	Alistipes shahii	214	44	7	14	0.359825
17	72	OTU_18	OTU_73	[Clostridium] lavalense	Anaeromassilibacillus senegalensis	216	30	5	28	0.213597
17	83	OTU_18	OTU_84	[Clostridium] lavalense	Anseongella ginsenosidimutans	206	41	15	17	0.258412
17	88	OTU_18	OTU_89	[Clostridium] lavalense	Bacteroides cellulosilyticus	150	58	71	0	0.278448
17	97	OTU_18	OTU_98	[Clostridium] lavalense	Bacteroides fragilis	220	30	1	28	0.262479
17	98	OTU_18	OTU_99	[Clostridium] lavalense	Bacteroides intestinalis	189	52	32	6	0.310225
17	100	OTU_18	OTU_101	[Clostridium] lavalense	Bacteroides nordii	200	55	21	3	0.424998
17	101	OTU_18	OTU_102	[Clostridium] lavalense	Bacteroides oleiciplenus	203	52	18	6	0.390348
17	108	OTU_18	OTU_109	[Clostridium] lavalense	Bacteroides stercorirosoris	201	48	20	10	0.316267
17	109	OTU_18	OTU_110	[Clostridium] lavalense	Bacteroides stercoris	194	54	27	4	0.369638
17	114	OTU_18	OTU_115	[Clostridium] lavalense	Bacteroides xylanisolvens	151	57	70	1	0.254538
17	139	OTU_18	OTU_140	[Clostridium] lavalense	Blautia marasmi	205	47	16	11	0.328061
17	148	OTU_18	OTU_149	[Clostridium] lavalense	Butyricicoccus pullicaecorum	219	29	2	29	0.236419
17	151	OTU_18	OTU_152	[Clostridium] lavalense	Butyricimonas virosa	214	34	7	24	0.238181
17	152	OTU_18	OTU_153	[Clostridium] lavalense	Butyrivibrio crossotus	214	32	7	26	0.21682
17	166	OTU_18	OTU_167	[Clostridium] lavalense	Citrobacter braakii	198	40	23	18	0.203249
17	171	OTU_18	OTU_172	[Clostridium] lavalense	Citrobacter murliniae	202	44	19	14	0.269905
17	174	OTU_18	OTU_175	[Clostridium] lavalense	Cloacibacillus evryensis	197	43	24	15	0.231217
17	215	OTU_18	OTU_216	[Clostridium] lavalense	Desulfovibrio piger	183	56	38	2	0.352365
17	221	OTU_18	OTU_222	[Clostridium] lavalense	Dorea formicigenerans	202	46	19	12	0.295288
17	229	OTU_18	OTU_230	[Clostridium] lavalense	Emergencia timonensis	206	43	15	15	0.28246
17	231	OTU_18	OTU_232	[Clostridium] lavalense	Enterobacter cloacae	186	55	35	3	0.346767
17	235	OTU_18	OTU_236	[Clostridium] lavalense	Enterobacter tabaci	188	52	33	6	0.305446
17	245	OTU_18	OTU_246	[Clostridium] lavalense	Erysipelatoclostridium ramosum	196	47	25	11	0.274742
17	254	OTU_18	OTU_255	[Clostridium] lavalense	Eubacterium desmolans	194	42	27	16	0.206104
17	269	OTU_18	OTU_270	[Clostridium] lavalense	Flavonifractor plautii	161	55	60	3	0.248356
17	270	OTU_18	OTU_271	[Clostridium] lavalense	Flintibacter butyricus	189	46	32	12	0.229337
17	271	OTU_18	OTU_272	[Clostridium] lavalense	Frisingicoccus caecimuris	202	49	19	9	0.336776
17	292	OTU_18	OTU_293	[Clostridium] lavalense	Hydrogenoanaerobacterium saccharovorans	213	48	8	10	0.407593
17	293	OTU_18	OTU_294	[Clostridium] lavalense	Ihubacter massiliensis	212	34	9	24	0.22211
17	295	OTU_18	OTU_296	[Clostridium] lavalense	Intestinibacillus massiliensis	208	43	13	15	0.296265
17	297	OTU_18	OTU_298	[Clostridium] lavalense	Intestinimonas butyriciproducens	199	56	22	2	0.439518
17	299	OTU_18	OTU_300	[Clostridium] lavalense	Klebsiella pneumoniae	192	44	29	14	0.21927
17	301	OTU_18	OTU_302	[Clostridium] lavalense	Klebsiella variicola	190	44	31	14	0.210663
17	307	OTU_18	OTU_308	[Clostridium] lavalense	Lachnoclostridium pacaense	182	58	39	0	0.399436
17	331	OTU_18	OTU_332	[Clostridium] lavalense	Methanobrevibacter smithii	206	39	15	19	0.235626
17	353	OTU_18	OTU_354	[Clostridium] lavalense	Oscillibacter valericigenes	217	35	4	23	0.27878
17	360	OTU_18	OTU_361	[Clostridium] lavalense	Parabacteroides goldsteinii	188	52	33	6	0.305446
17	370	OTU_18	OTU_371	[Clostridium] lavalense	Parasutterella excrementihominis	183	52	38	6	0.282928
17	373	OTU_18	OTU_374	[Clostridium] lavalense	Phascolarctobacterium faecium	138	58	83	0	0.243566
17	383	OTU_18	OTU_384	[Clostridium] lavalense	Pseudoflavonifractor capillosus	190	45	31	13	0.221959
17	384	OTU_18	OTU_385	[Clostridium] lavalense	Pseudoflavonifractor phocaeensis	182	57	39	1	0.370018
17	438	OTU_18	OTU_439	[Clostridium] lavalense	Sporobacter termitidis	215	38	6	20	0.293101
17	459	OTU_18	OTU_460	[Clostridium] lavalense	Sutterella massiliensis	193	50	28	8	0.300217
17	460	OTU_18	OTU_461	[Clostridium] lavalense	Sutterella wadsworthensis	187	58	34	0	0.424048
17	462	OTU_18	OTU_463	[Clostridium] lavalense	Turicibacter sanguinis	218	35	3	23	0.290677
18	29	OTU_19	OTU_30	[Clostridium] leptum	[Clostridium] straminisolvens	244	20	9	6	0.207782
18	38	OTU_19	OTU_39	[Clostridium] leptum	[Eubacterium] eligens	207	26	46	0	0.203519
18	289	OTU_19	OTU_290	[Clostridium] leptum	Hespellia porcina	240	22	13	4	0.22209
20	21	OTU_21	OTU_22	[Clostridium] methylpentosum	[Clostridium] oroticum	220	32	9	18	0.23699
20	24	OTU_21	OTU_25	[Clostridium] methylpentosum	[Clostridium] propionicum	225	27	4	23	0.220657
20	31	OTU_21	OTU_32	[Clostridium] methylpentosum	[Clostridium] symbiosum	192	50	37	0	0.371562
20	32	OTU_21	OTU_33	[Clostridium] methylpentosum	[Clostridium] xylanolyticum	211	38	18	12	0.254832
20	45	OTU_21	OTU_46	[Clostridium] methylpentosum	Acetanaerobacterium elongatum	212	38	17	12	0.260516
20	53	OTU_21	OTU_54	[Clostridium] methylpentosum	Acidaminococcus intestini	194	43	35	7	0.243819
20	67	OTU_21	OTU_68	[Clostridium] methylpentosum	Alistipes shahii	216	38	13	12	0.285552
20	72	OTU_21	OTU_73	[Clostridium] methylpentosum	Anaeromassilibacillus senegalensis	225	31	4	19	0.26891
20	88	OTU_21	OTU_89	[Clostridium] methylpentosum	Bacteroides cellulosilyticus	150	50	79	0	0.232984
20	98	OTU_21	OTU_99	[Clostridium] methylpentosum	Bacteroides intestinalis	191	46	38	4	0.278385
20	100	OTU_21	OTU_101	[Clostridium] methylpentosum	Bacteroides nordii	198	45	31	5	0.29136
20	101	OTU_21	OTU_102	[Clostridium] methylpentosum	Bacteroides oleiciplenus	208	49	21	1	0.424453
20	108	OTU_21	OTU_109	[Clostridium] methylpentosum	Bacteroides stercorirosoris	205	44	24	6	0.309022
20	109	OTU_21	OTU_110	[Clostridium] methylpentosum	Bacteroides stercoris	191	43	38	7	0.232294
20	139	OTU_21	OTU_140	[Clostridium] methylpentosum	Blautia marasmi	213	47	16	3	0.412003
20	148	OTU_21	OTU_149	[Clostridium] methylpentosum	Butyricicoccus pullicaecorum	225	27	4	23	0.220657
20	190	OTU_21	OTU_191	[Clostridium] methylpentosum	Coprococcus comes	202	40	27	10	0.236378
20	215	OTU_21	OTU_216	[Clostridium] methylpentosum	Desulfovibrio piger	184	49	45	1	0.30972
20	221	OTU_21	OTU_222	[Clostridium] methylpentosum	Dorea formicigenerans	207	43	22	7	0.303841
20	227	OTU_21	OTU_228	[Clostridium] methylpentosum	Eisenbergiella massiliensis	229	21	0	29	0.209397
20	229	OTU_21	OTU_230	[Clostridium] methylpentosum	Emergencia timonensis	210	39	19	11	0.262569
20	231	OTU_21	OTU_232	[Clostridium] methylpentosum	Enterobacter cloacae	189	50	40	0	0.358647
20	235	OTU_21	OTU_236	[Clostridium] methylpentosum	Enterobacter tabaci	191	47	38	3	0.296089
20	245	OTU_21	OTU_246	[Clostridium] methylpentosum	Erysipelatoclostridium ramosum	199	42	30	8	0.250342
20	254	OTU_21	OTU_255	[Clostridium] methylpentosum	Eubacterium desmolans	201	41	28	9	0.24529
20	269	OTU_21	OTU_270	[Clostridium] methylpentosum	Flavonifractor plautii	163	49	66	1	0.241158
20	270	OTU_21	OTU_271	[Clostridium] methylpentosum	Flintibacter butyricus	197	46	32	4	0.303816
20	271	OTU_21	OTU_272	[Clostridium] methylpentosum	Frisingicoccus caecimuris	205	44	24	6	0.309022
20	292	OTU_21	OTU_293	[Clostridium] methylpentosum	Hydrogenoanaerobacterium saccharovorans	215	42	14	8	0.337235
20	295	OTU_21	OTU_296	[Clostridium] methylpentosum	Intestinibacillus massiliensis	211	38	18	12	0.254832
20	297	OTU_21	OTU_298	[Clostridium] methylpentosum	Intestinimonas butyriciproducens	200	49	29	1	0.379606
20	299	OTU_21	OTU_300	[Clostridium] methylpentosum	Klebsiella pneumoniae	196	40	33	10	0.211568
20	301	OTU_21	OTU_302	[Clostridium] methylpentosum	Klebsiella variicola	194	40	35	10	0.204042
20	307	OTU_21	OTU_308	[Clostridium] methylpentosum	Lachnoclostridium pacaense	182	50	47	0	0.330919
20	309	OTU_21	OTU_310	[Clostridium] methylpentosum	Lachnotalea glycerini	229	22	0	28	0.220779
20	331	OTU_21	OTU_332	[Clostridium] methylpentosum	Methanobrevibacter smithii	211	36	18	14	0.229482
20	351	OTU_21	OTU_352	[Clostridium] methylpentosum	Oscillibacter ruminantium	144	50	85	0	0.218209
20	353	OTU_21	OTU_354	[Clostridium] methylpentosum	Oscillibacter valericigenes	226	36	3	14	0.347708
20	360	OTU_21	OTU_361	[Clostridium] methylpentosum	Parabacteroides goldsteinii	189	45	40	5	0.254344
20	370	OTU_21	OTU_371	[Clostridium] methylpentosum	Parasutterella excrementihominis	185	46	44	4	0.255674
20	373	OTU_21	OTU_374	[Clostridium] methylpentosum	Phascolarctobacterium faecium	138	50	91	0	0.204246
20	383	OTU_21	OTU_384	[Clostridium] methylpentosum	Pseudoflavonifractor capillosus	196	43	33	7	0.251909
20	384	OTU_21	OTU_385	[Clostridium] methylpentosum	Pseudoflavonifractor phocaeensis	183	50	46	0	0.334694
20	438	OTU_21	OTU_439	[Clostridium] methylpentosum	Sporobacter termitidis	220	35	9	15	0.274622
20	459	OTU_21	OTU_460	[Clostridium] methylpentosum	Sutterella massiliensis	194	43	35	7	0.243819
20	460	OTU_21	OTU_461	[Clostridium] methylpentosum	Sutterella wadsworthensis	187	50	42	0	0.350401
20	462	OTU_21	OTU_463	[Clostridium] methylpentosum	Turicibacter sanguinis	223	32	6	18	0.261652
21	100	OTU_22	OTU_101	[Clostridium] oroticum	Bacteroides nordii	198	36	40	5	0.209013
21	139	OTU_22	OTU_140	[Clostridium] oroticum	Blautia marasmi	209	34	29	7	0.217649
21	171	OTU_22	OTU_172	[Clostridium] oroticum	Citrobacter murliniae	209	34	29	7	0.217649
21	215	OTU_22	OTU_216	[Clostridium] oroticum	Desulfovibrio piger	183	39	55	2	0.215216
21	221	OTU_22	OTU_222	[Clostridium] oroticum	Dorea formicigenerans	208	35	30	6	0.228705
21	229	OTU_22	OTU_230	[Clostridium] oroticum	Emergencia timonensis	216	36	22	5	0.279586
21	231	OTU_22	OTU_232	[Clostridium] oroticum	Enterobacter cloacae	186	38	52	3	0.205575
21	353	OTU_22	OTU_354	[Clostridium] oroticum	Oscillibacter valericigenes	228	29	10	12	0.240998
21	360	OTU_22	OTU_361	[Clostridium] oroticum	Parabacteroides goldsteinii	190	37	48	4	0.20044
21	370	OTU_22	OTU_371	[Clostridium] oroticum	Parasutterella excrementihominis	187	39	51	2	0.226404
21	460	OTU_22	OTU_461	[Clostridium] oroticum	Sutterella wadsworthensis	186	40	52	1	0.244266
26	229	OTU_27	OTU_230	[Clostridium] saccharolyticum	Emergencia timonensis	220	25	33	1	0.208933
26	353	OTU_27	OTU_354	[Clostridium] saccharolyticum	Oscillibacter valericigenes	236	22	17	4	0.203709
27	101	OTU_28	OTU_102	[Clostridium] scindens	Bacteroides oleiciplenus	206	33	37	3	0.22324
27	108	OTU_28	OTU_109	[Clostridium] scindens	Bacteroides stercorirosoris	207	32	36	4	0.20915
27	215	OTU_28	OTU_216	[Clostridium] scindens	Desulfovibrio piger	185	36	58	0	0.231297
27	231	OTU_28	OTU_232	[Clostridium] scindens	Enterobacter cloacae	189	36	54	0	0.241568
27	460	OTU_28	OTU_461	[Clostridium] scindens	Sutterella wadsworthensis	186	35	57	1	0.206557
29	32	OTU_30	OTU_33	[Clostridium] straminisolvens	[Clostridium] xylanolyticum	222	28	28	1	0.247534
29	101	OTU_30	OTU_102	[Clostridium] straminisolvens	Bacteroides oleiciplenus	208	28	42	1	0.204979
29	148	OTU_30	OTU_149	[Clostridium] straminisolvens	Butyricicoccus pullicaecorum	242	23	8	6	0.243721
29	152	OTU_30	OTU_153	[Clostridium] straminisolvens	Butyrivibrio crossotus	236	25	14	4	0.24452
29	227	OTU_30	OTU_228	[Clostridium] straminisolvens	Eisenbergiella massiliensis	247	18	3	11	0.201724
29	271	OTU_30	OTU_272	[Clostridium] straminisolvens	Frisingicoccus caecimuris	211	29	39	0	0.241459
29	288	OTU_30	OTU_289	[Clostridium] straminisolvens	Gracilibacter thermotolerans	243	20	7	9	0.200698
29	292	OTU_30	OTU_293	[Clostridium] straminisolvens	Hydrogenoanaerobacterium saccharovorans	221	27	29	2	0.221791
29	297	OTU_30	OTU_298	[Clostridium] straminisolvens	Intestinimonas butyriciproducens	201	29	49	0	0.215209
29	308	OTU_30	OTU_309	[Clostridium] straminisolvens	Lachnospira pectinoschiza	202	29	48	0	0.217632
29	459	OTU_30	OTU_460	[Clostridium] straminisolvens	Sutterella massiliensis	201	29	49	0	0.215209
31	32	OTU_32	OTU_33	[Clostridium] symbiosum	[Clostridium] xylanolyticum	190	54	2	33	0.367276
31	38	OTU_32	OTU_39	[Clostridium] symbiosum	[Eubacterium] eligens	177	57	15	30	0.261812
31	45	OTU_32	OTU_46	[Clostridium] symbiosum	Acetanaerobacterium elongatum	182	45	10	42	0.20146
31	53	OTU_32	OTU_54	[Clostridium] symbiosum	Acidaminococcus intestini	182	68	10	19	0.415606
31	61	OTU_32	OTU_62	[Clostridium] symbiosum	Alistipes indistinctus	190	38	2	49	0.227281
31	63	OTU_32	OTU_64	[Clostridium] symbiosum	Alistipes onderdonkii	179	61	13	26	0.314276
31	67	OTU_32	OTU_68	[Clostridium] symbiosum	Alistipes shahii	190	49	2	38	0.320441
31	72	OTU_32	OTU_73	[Clostridium] symbiosum	Anaeromassilibacillus senegalensis	192	35	0	52	0.241637
31	75	OTU_32	OTU_76	[Clostridium] symbiosum	Anaerosporobacter mobilis	192	32	0	55	0.217999
31	83	OTU_32	OTU_84	[Clostridium] symbiosum	Anseongella ginsenosidimutans	184	48	8	39	0.241981
31	88	OTU_32	OTU_89	[Clostridium] symbiosum	Bacteroides cellulosilyticus	147	84	45	3	0.38783
31	92	OTU_32	OTU_93	[Clostridium] symbiosum	Bacteroides dorei	136	75	56	12	0.217531
31	97	OTU_32	OTU_98	[Clostridium] symbiosum	Bacteroides fragilis	192	31	0	56	0.210269
31	98	OTU_32	OTU_99	[Clostridium] symbiosum	Bacteroides intestinalis	181	73	11	14	0.466247
31	100	OTU_32	OTU_101	[Clostridium] symbiosum	Bacteroides nordii	182	66	10	21	0.393125
31	101	OTU_32	OTU_102	[Clostridium] symbiosum	Bacteroides oleiciplenus	186	64	6	23	0.414797
31	102	OTU_32	OTU_103	[Clostridium] symbiosum	Bacteroides ovatus	113	84	79	3	0.23943
31	108	OTU_32	OTU_109	[Clostridium] symbiosum	Bacteroides stercorirosoris	184	60	8	27	0.350582
31	109	OTU_32	OTU_110	[Clostridium] symbiosum	Bacteroides stercoris	178	67	14	20	0.36735
31	110	OTU_32	OTU_111	[Clostridium] symbiosum	Bacteroides thetaiotaomicron	109	83	83	4	0.21087
31	113	OTU_32	OTU_114	[Clostridium] symbiosum	Bacteroides vulgatus	113	85	79	2	0.255872
31	114	OTU_32	OTU_115	[Clostridium] symbiosum	Bacteroides xylanisolvens	142	77	50	10	0.264343
31	115	OTU_32	OTU_116	[Clostridium] symbiosum	Bacteroides xylanolyticus	178	58	14	29	0.278217
31	139	OTU_32	OTU_140	[Clostridium] symbiosum	Blautia marasmi	190	61	2	26	0.438766
31	148	OTU_32	OTU_149	[Clostridium] symbiosum	Butyricicoccus pullicaecorum	192	31	0	56	0.210269
31	151	OTU_32	OTU_152	[Clostridium] symbiosum	Butyricimonas virosa	191	40	1	47	0.259449
31	152	OTU_32	OTU_153	[Clostridium] symbiosum	Butyrivibrio crossotus	191	38	1	49	0.243109
31	166	OTU_32	OTU_167	[Clostridium] symbiosum	Citrobacter braakii	186	57	6	30	0.342765
31	167	OTU_32	OTU_168	[Clostridium] symbiosum	Citrobacter freundii	185	44	7	43	0.21896
31	171	OTU_32	OTU_172	[Clostridium] symbiosum	Citrobacter murliniae	185	56	7	31	0.322242
31	174	OTU_32	OTU_175	[Clostridium] symbiosum	Cloacibacillus evryensis	180	55	12	32	0.267246
31	190	OTU_32	OTU_191	[Clostridium] symbiosum	Coprococcus comes	178	53	14	34	0.235021
31	195	OTU_32	OTU_196	[Clostridium] symbiosum	Cronobacter helveticus	189	39	3	48	0.22186
31	215	OTU_32	OTU_216	[Clostridium] symbiosum	Desulfovibrio piger	179	81	13	6	0.563048
31	216	OTU_32	OTU_217	[Clostridium] symbiosum	Desulfovibrio simplex	186	50	6	37	0.27851
31	220	OTU_32	OTU_221	[Clostridium] symbiosum	Dielma fastidiosa	191	40	1	47	0.259449
31	221	OTU_32	OTU_222	[Clostridium] symbiosum	Dorea formicigenerans	184	57	8	30	0.321398
31	229	OTU_32	OTU_230	[Clostridium] symbiosum	Emergencia timonensis	181	47	11	40	0.209177
31	231	OTU_32	OTU_232	[Clostridium] symbiosum	Enterobacter cloacae	180	78	12	9	0.525427
31	232	OTU_32	OTU_233	[Clostridium] symbiosum	Enterobacter kobei	180	57	12	30	0.285074
31	235	OTU_32	OTU_236	[Clostridium] symbiosum	Enterobacter tabaci	179	72	13	15	0.434216
31	236	OTU_32	OTU_237	[Clostridium] symbiosum	Enterococcus casseliflavus	178	54	14	33	0.243348
31	237	OTU_32	OTU_238	[Clostridium] symbiosum	Enterococcus dispar	156	70	36	17	0.256657
31	240	OTU_32	OTU_241	[Clostridium] symbiosum	Enterococcus hirae	133	75	59	12	0.205906
31	245	OTU_32	OTU_246	[Clostridium] symbiosum	Erysipelatoclostridium ramosum	188	68	4	19	0.487152
31	254	OTU_32	OTU_255	[Clostridium] symbiosum	Eubacterium desmolans	181	58	11	29	0.302765
31	269	OTU_32	OTU_270	[Clostridium] symbiosum	Flavonifractor plautii	153	76	39	11	0.305801
31	271	OTU_32	OTU_272	[Clostridium] symbiosum	Frisingicoccus caecimuris	189	65	3	22	0.466888
31	289	OTU_32	OTU_290	[Clostridium] symbiosum	Hespellia porcina	191	34	1	53	0.211464
31	291	OTU_32	OTU_292	[Clostridium] symbiosum	Hungatella effluvii	192	34	0	53	0.233682
31	292	OTU_32	OTU_293	[Clostridium] symbiosum	Hydrogenoanaerobacterium saccharovorans	190	54	2	33	0.367276
31	293	OTU_32	OTU_294	[Clostridium] symbiosum	Ihubacter massiliensis	189	40	3	47	0.229783
31	295	OTU_32	OTU_296	[Clostridium] symbiosum	Intestinibacillus massiliensis	191	55	1	32	0.395097
31	297	OTU_32	OTU_298	[Clostridium] symbiosum	Intestinimonas butyriciproducens	187	73	5	14	0.536549
31	299	OTU_32	OTU_300	[Clostridium] symbiosum	Klebsiella pneumoniae	181	62	11	25	0.341531
31	300	OTU_32	OTU_301	[Clostridium] symbiosum	Klebsiella quasipneumoniae	184	48	8	39	0.241981
31	301	OTU_32	OTU_302	[Clostridium] symbiosum	Klebsiella variicola	181	64	11	23	0.362052
31	304	OTU_32	OTU_305	[Clostridium] symbiosum	Kosakonia pseudosacchari	191	34	1	53	0.211464
31	307	OTU_32	OTU_308	[Clostridium] symbiosum	Lachnoclostridium pacaense	174	79	18	8	0.484947
31	321	OTU_32	OTU_322	[Clostridium] symbiosum	Lutispora thermophila	183	49	9	38	0.241348
31	331	OTU_32	OTU_332	[Clostridium] symbiosum	Methanobrevibacter smithii	190	52	2	35	0.34816
31	353	OTU_32	OTU_354	[Clostridium] symbiosum	Oscillibacter valericigenes	191	38	1	49	0.243109
31	360	OTU_32	OTU_361	[Clostridium] symbiosum	Parabacteroides goldsteinii	182	75	10	12	0.503292
31	361	OTU_32	OTU_362	[Clostridium] symbiosum	Parabacteroides johnsonii	182	58	10	29	0.311698
31	370	OTU_32	OTU_371	[Clostridium] symbiosum	Parasutterella excrementihominis	179	77	13	10	0.500792
31	373	OTU_32	OTU_374	[Clostridium] symbiosum	Phascolarctobacterium faecium	135	84	57	3	0.32861
31	374	OTU_32	OTU_375	[Clostridium] symbiosum	Phascolarctobacterium succinatutens	184	47	8	40	0.233824
31	383	OTU_32	OTU_384	[Clostridium] symbiosum	Pseudoflavonifractor capillosus	171	55	21	32	0.206242
31	384	OTU_32	OTU_385	[Clostridium] symbiosum	Pseudoflavonifractor phocaeensis	171	75	21	12	0.405462
31	438	OTU_32	OTU_439	[Clostridium] symbiosum	Sporobacter termitidis	189	41	3	46	0.237802
31	459	OTU_32	OTU_460	[Clostridium] symbiosum	Sutterella massiliensis	182	68	10	19	0.415606
31	460	OTU_32	OTU_461	[Clostridium] symbiosum	Sutterella wadsworthensis	179	79	13	8	0.53065
31	462	OTU_32	OTU_463	[Clostridium] symbiosum	Turicibacter sanguinis	192	38	0	49	0.265979
32	38	OTU_33	OTU_39	[Clostridium] xylanolyticum	[Eubacterium] eligens	195	44	28	12	0.237637
32	41	OTU_33	OTU_42	[Clostridium] xylanolyticum	[Eubacterium] siraeum	210	35	13	21	0.214501
32	53	OTU_33	OTU_54	[Clostridium] xylanolyticum	Acidaminococcus intestini	200	55	23	1	0.446174
32	67	OTU_33	OTU_68	[Clostridium] xylanolyticum	Alistipes shahii	209	37	14	19	0.230201
32	72	OTU_33	OTU_73	[Clostridium] xylanolyticum	Anaeromassilibacillus senegalensis	219	31	4	25	0.242105
32	88	OTU_33	OTU_89	[Clostridium] xylanolyticum	Bacteroides cellulosilyticus	150	56	73	0	0.266803
32	92	OTU_33	OTU_93	[Clostridium] xylanolyticum	Bacteroides dorei	147	55	76	1	0.231573
32	98	OTU_33	OTU_99	[Clostridium] xylanolyticum	Bacteroides intestinalis	190	51	33	5	0.312094
32	100	OTU_33	OTU_101	[Clostridium] xylanolyticum	Bacteroides nordii	192	45	31	11	0.236529
32	101	OTU_33	OTU_102	[Clostridium] xylanolyticum	Bacteroides oleiciplenus	203	50	20	6	0.366071
32	108	OTU_33	OTU_109	[Clostridium] xylanolyticum	Bacteroides stercorirosoris	204	49	19	7	0.356185
32	109	OTU_33	OTU_110	[Clostridium] xylanolyticum	Bacteroides stercoris	189	47	34	9	0.249138
32	114	OTU_33	OTU_115	[Clostridium] xylanolyticum	Bacteroides xylanisolvens	149	53	74	3	0.200931
32	115	OTU_33	OTU_116	[Clostridium] xylanolyticum	Bacteroides xylanolyticus	197	46	26	10	0.272723
32	137	OTU_33	OTU_138	[Clostridium] xylanolyticum	Blautia hydrogenotrophica	220	27	3	29	0.209633
32	139	OTU_33	OTU_140	[Clostridium] xylanolyticum	Blautia marasmi	202	42	21	14	0.247923
32	148	OTU_33	OTU_149	[Clostridium] xylanolyticum	Butyricicoccus pullicaecorum	220	28	3	28	0.220295
32	151	OTU_33	OTU_152	[Clostridium] xylanolyticum	Butyricimonas virosa	216	34	7	22	0.247238
32	195	OTU_33	OTU_196	[Clostridium] xylanolyticum	Cronobacter helveticus	218	37	5	19	0.301943
32	215	OTU_33	OTU_216	[Clostridium] xylanolyticum	Desulfovibrio piger	183	54	40	2	0.334747
32	216	OTU_33	OTU_217	[Clostridium] xylanolyticum	Desulfovibrio simplex	204	37	19	19	0.201973
32	231	OTU_33	OTU_232	[Clostridium] xylanolyticum	Enterobacter cloacae	189	56	34	0	0.414825
32	232	OTU_33	OTU_233	[Clostridium] xylanolyticum	Enterobacter kobei	201	47	22	9	0.30789
32	235	OTU_33	OTU_236	[Clostridium] xylanolyticum	Enterobacter tabaci	193	55	30	1	0.405597
32	236	OTU_33	OTU_237	[Clostridium] xylanolyticum	Enterococcus casseliflavus	196	41	27	15	0.207333
32	245	OTU_33	OTU_246	[Clostridium] xylanolyticum	Erysipelatoclostridium ramosum	202	51	21	5	0.376816
32	271	OTU_33	OTU_272	[Clostridium] xylanolyticum	Frisingicoccus caecimuris	203	48	20	8	0.334401
32	292	OTU_33	OTU_293	[Clostridium] xylanolyticum	Hydrogenoanaerobacterium saccharovorans	207	40	16	16	0.25245
32	295	OTU_33	OTU_296	[Clostridium] xylanolyticum	Intestinibacillus massiliensis	205	38	18	18	0.218053
32	297	OTU_33	OTU_298	[Clostridium] xylanolyticum	Intestinimonas butyriciproducens	198	53	25	3	0.389743
32	299	OTU_33	OTU_300	[Clostridium] xylanolyticum	Klebsiella pneumoniae	202	52	21	4	0.394843
32	300	OTU_33	OTU_301	[Clostridium] xylanolyticum	Klebsiella quasipneumoniae	208	41	15	15	0.270834
32	301	OTU_33	OTU_302	[Clostridium] xylanolyticum	Klebsiella variicola	198	50	25	6	0.336533
32	304	OTU_33	OTU_305	[Clostridium] xylanolyticum	Kosakonia pseudosacchari	217	29	6	27	0.201514
32	307	OTU_33	OTU_308	[Clostridium] xylanolyticum	Lachnoclostridium pacaense	180	54	43	2	0.321986
32	308	OTU_33	OTU_309	[Clostridium] xylanolyticum	Lachnospira pectinoschiza	189	43	34	13	0.200676
32	321	OTU_33	OTU_322	[Clostridium] xylanolyticum	Lutispora thermophila	205	40	18	16	0.240707
32	331	OTU_33	OTU_332	[Clostridium] xylanolyticum	Methanobrevibacter smithii	207	38	16	18	0.229334
32	360	OTU_33	OTU_361	[Clostridium] xylanolyticum	Parabacteroides goldsteinii	189	51	34	5	0.307444
32	370	OTU_33	OTU_371	[Clostridium] xylanolyticum	Parasutterella excrementihominis	188	55	35	1	0.380104
32	373	OTU_33	OTU_374	[Clostridium] xylanolyticum	Phascolarctobacterium faecium	138	56	85	0	0.233515
32	384	OTU_33	OTU_385	[Clostridium] xylanolyticum	Pseudoflavonifractor phocaeensis	183	56	40	0	0.3862
32	438	OTU_33	OTU_439	[Clostridium] xylanolyticum	Sporobacter termitidis	212	33	11	23	0.206095
32	459	OTU_33	OTU_460	[Clostridium] xylanolyticum	Sutterella massiliensis	195	50	28	6	0.320546
32	460	OTU_33	OTU_461	[Clostridium] xylanolyticum	Sutterella wadsworthensis	187	56	36	0	0.404942
38	42	OTU_39	OTU_43	[Eubacterium] eligens	[Ruminococcus] obeum	195	52	12	20	0.320044
38	53	OTU_39	OTU_54	[Eubacterium] eligens	Acidaminococcus intestini	186	57	21	15	0.312978
38	63	OTU_39	OTU_64	[Eubacterium] eligens	Alistipes onderdonkii	182	49	25	23	0.206911
38	100	OTU_39	OTU_101	[Eubacterium] eligens	Bacteroides nordii	181	50	26	22	0.211189
38	101	OTU_39	OTU_102	[Eubacterium] eligens	Bacteroides oleiciplenus	186	49	21	23	0.228102
38	109	OTU_39	OTU_110	[Eubacterium] eligens	Bacteroides stercoris	180	54	27	18	0.245309
38	115	OTU_39	OTU_116	[Eubacterium] eligens	Bacteroides xylanolyticus	192	57	15	15	0.355023
38	139	OTU_39	OTU_140	[Eubacterium] eligens	Blautia marasmi	195	51	12	21	0.308962
38	152	OTU_39	OTU_153	[Eubacterium] eligens	Butyrivibrio crossotus	204	36	3	36	0.244528
38	190	OTU_39	OTU_191	[Eubacterium] eligens	Coprococcus comes	192	52	15	20	0.297039
38	215	OTU_39	OTU_216	[Eubacterium] eligens	Desulfovibrio piger	173	60	34	12	0.276
38	221	OTU_39	OTU_222	[Eubacterium] eligens	Dorea formicigenerans	192	50	15	22	0.275742
38	222	OTU_39	OTU_223	[Eubacterium] eligens	Dorea longicatena	158	60	49	12	0.211706
38	231	OTU_39	OTU_232	[Eubacterium] eligens	Enterobacter cloacae	175	58	32	14	0.26287
38	235	OTU_39	OTU_236	[Eubacterium] eligens	Enterobacter tabaci	178	56	29	16	0.256043
38	245	OTU_39	OTU_246	[Eubacterium] eligens	Erysipelatoclostridium ramosum	189	54	18	18	0.298215
38	254	OTU_39	OTU_255	[Eubacterium] eligens	Eubacterium desmolans	193	55	14	17	0.338611
38	269	OTU_39	OTU_270	[Eubacterium] eligens	Flavonifractor plautii	153	61	54	11	0.20411
38	271	OTU_39	OTU_272	[Eubacterium] eligens	Frisingicoccus caecimuris	194	55	13	17	0.346575
38	289	OTU_39	OTU_290	[Eubacterium] eligens	Hespellia porcina	205	33	2	39	0.229777
38	295	OTU_39	OTU_296	[Eubacterium] eligens	Intestinibacillus massiliensis	198	47	9	25	0.291523
38	297	OTU_39	OTU_298	[Eubacterium] eligens	Intestinimonas butyriciproducens	185	56	22	16	0.295146
38	299	OTU_39	OTU_300	[Eubacterium] eligens	Klebsiella pneumoniae	185	51	22	21	0.241981
38	301	OTU_39	OTU_302	[Eubacterium] eligens	Klebsiella variicola	182	50	25	22	0.21621
38	307	OTU_39	OTU_308	[Eubacterium] eligens	Lachnoclostridium pacaense	169	59	38	13	0.245824
38	308	OTU_39	OTU_309	[Eubacterium] eligens	Lachnospira pectinoschiza	183	53	24	19	0.251056
38	310	OTU_39	OTU_311	[Eubacterium] eligens	Lactobacillus rogosae	175	60	32	12	0.286027
38	321	OTU_39	OTU_322	[Eubacterium] eligens	Lutispora thermophila	198	49	9	23	0.312755
38	351	OTU_39	OTU_352	[Eubacterium] eligens	Oscillibacter ruminantium	142	70	65	2	0.285921
38	360	OTU_39	OTU_361	[Eubacterium] eligens	Parabacteroides goldsteinii	177	55	30	17	0.24049
38	370	OTU_39	OTU_371	[Eubacterium] eligens	Parasutterella excrementihominis	175	58	32	14	0.26287
38	384	OTU_39	OTU_385	[Eubacterium] eligens	Pseudoflavonifractor phocaeensis	168	57	39	15	0.220187
38	403	OTU_39	OTU_404	[Eubacterium] eligens	Roseburia faecis	169	59	38	13	0.245824
38	459	OTU_39	OTU_460	[Eubacterium] eligens	Sutterella massiliensis	183	54	24	18	0.261489
38	460	OTU_39	OTU_461	[Eubacterium] eligens	Sutterella wadsworthensis	177	62	30	10	0.321716
41	53	OTU_42	OTU_54	[Eubacterium] siraeum	Acidaminococcus intestini	193	40	38	8	0.209023
41	101	OTU_42	OTU_102	[Eubacterium] siraeum	Bacteroides oleiciplenus	199	38	32	10	0.205156
41	115	OTU_42	OTU_116	[Eubacterium] siraeum	Bacteroides xylanolyticus	200	41	31	7	0.249726
41	139	OTU_42	OTU_140	[Eubacterium] siraeum	Blautia marasmi	206	38	25	10	0.234155
41	231	OTU_42	OTU_232	[Eubacterium] siraeum	Enterobacter cloacae	184	43	47	5	0.220814
41	235	OTU_42	OTU_236	[Eubacterium] siraeum	Enterobacter tabaci	188	42	43	6	0.219339
41	297	OTU_42	OTU_298	[Eubacterium] siraeum	Intestinimonas butyriciproducens	193	40	38	8	0.209023
41	299	OTU_42	OTU_300	[Eubacterium] siraeum	Klebsiella pneumoniae	199	41	32	7	0.245594
41	301	OTU_42	OTU_302	[Eubacterium] siraeum	Klebsiella variicola	196	40	35	8	0.21988
41	460	OTU_42	OTU_461	[Eubacterium] siraeum	Sutterella wadsworthensis	182	43	49	5	0.214477
42	115	OTU_43	OTU_116	[Ruminococcus] obeum	Bacteroides xylanolyticus	189	46	26	18	0.217203
42	254	OTU_43	OTU_255	[Ruminococcus] obeum	Eubacterium desmolans	190	44	25	20	0.201832
42	271	OTU_43	OTU_272	[Ruminococcus] obeum	Frisingicoccus caecimuris	194	47	21	17	0.253919
42	321	OTU_43	OTU_322	[Ruminococcus] obeum	Lutispora thermophila	201	44	14	20	0.264147
42	460	OTU_43	OTU_461	[Ruminococcus] obeum	Sutterella wadsworthensis	175	52	40	12	0.220835
45	67	OTU_46	OTU_68	Acetanaerobacterium elongatum	Alistipes shahii	209	36	15	19	0.218223
45	100	OTU_46	OTU_101	Acetanaerobacterium elongatum	Bacteroides nordii	191	43	33	12	0.211486
45	101	OTU_46	OTU_102	Acetanaerobacterium elongatum	Bacteroides oleiciplenus	196	42	28	13	0.220759
45	108	OTU_46	OTU_109	Acetanaerobacterium elongatum	Bacteroides stercorirosoris	199	43	25	12	0.246745
45	109	OTU_46	OTU_110	Acetanaerobacterium elongatum	Bacteroides stercoris	187	44	37	11	0.207724
45	139	OTU_46	OTU_140	Acetanaerobacterium elongatum	Blautia marasmi	200	39	24	16	0.204746
45	229	OTU_46	OTU_230	Acetanaerobacterium elongatum	Emergencia timonensis	205	39	19	16	0.22958
45	270	OTU_46	OTU_271	Acetanaerobacterium elongatum	Flintibacter butyricus	189	43	35	12	0.203665
45	292	OTU_46	OTU_293	Acetanaerobacterium elongatum	Hydrogenoanaerobacterium saccharovorans	209	41	15	14	0.277416
45	297	OTU_46	OTU_298	Acetanaerobacterium elongatum	Intestinimonas butyriciproducens	192	46	32	9	0.253085
45	331	OTU_46	OTU_332	Acetanaerobacterium elongatum	Methanobrevibacter smithii	206	36	18	19	0.201608
45	353	OTU_46	OTU_354	Acetanaerobacterium elongatum	Oscillibacter valericigenes	219	34	5	21	0.270694
45	383	OTU_46	OTU_384	Acetanaerobacterium elongatum	Pseudoflavonifractor capillosus	196	48	28	7	0.300074
45	384	OTU_46	OTU_385	Acetanaerobacterium elongatum	Pseudoflavonifractor phocaeensis	175	47	49	8	0.202245
45	438	OTU_46	OTU_439	Acetanaerobacterium elongatum	Sporobacter termitidis	214	34	10	21	0.228375
45	462	OTU_46	OTU_463	Acetanaerobacterium elongatum	Turicibacter sanguinis	220	34	4	21	0.281332
46	278	OTU_47	OTU_279	Acidicapsa ferrireducens	Gloeobacter kilaueensis	234	28	7	10	0.267812
46	325	OTU_47	OTU_326	Acidicapsa ferrireducens	Mesotoga infera	234	25	7	13	0.223923
53	63	OTU_54	OTU_64	Acidaminococcus intestini	Alistipes onderdonkii	183	56	18	22	0.281237
53	67	OTU_54	OTU_68	Acidaminococcus intestini	Alistipes shahii	194	44	7	34	0.252824
53	72	OTU_54	OTU_73	Acidaminococcus intestini	Anaeromassilibacillus senegalensis	199	33	2	45	0.212075
53	88	OTU_54	OTU_89	Acidaminococcus intestini	Bacteroides cellulosilyticus	150	78	51	0	0.407218
53	92	OTU_54	OTU_93	Acidaminococcus intestini	Bacteroides dorei	146	76	55	2	0.339288
53	95	OTU_54	OTU_96	Acidaminococcus intestini	Bacteroides faecis	115	77	86	1	0.242191
53	96	OTU_54	OTU_97	Acidaminococcus intestini	Bacteroides finegoldii	179	55	22	23	0.246355
53	98	OTU_54	OTU_99	Acidaminococcus intestini	Bacteroides intestinalis	183	66	18	12	0.396073
53	100	OTU_54	OTU_101	Acidaminococcus intestini	Bacteroides nordii	189	64	12	14	0.420028
53	101	OTU_54	OTU_102	Acidaminococcus intestini	Bacteroides oleiciplenus	192	61	9	17	0.411194
53	102	OTU_54	OTU_103	Acidaminococcus intestini	Bacteroides ovatus	116	78	85	0	0.271412
53	108	OTU_54	OTU_109	Acidaminococcus intestini	Bacteroides stercorirosoris	193	60	8	18	0.409405
53	109	OTU_54	OTU_110	Acidaminococcus intestini	Bacteroides stercoris	186	66	15	12	0.420083
53	110	OTU_54	OTU_111	Acidaminococcus intestini	Bacteroides thetaiotaomicron	112	77	89	1	0.232534
53	113	OTU_54	OTU_114	Acidaminococcus intestini	Bacteroides vulgatus	115	78	86	0	0.26806
53	114	OTU_54	OTU_115	Acidaminococcus intestini	Bacteroides xylanisolvens	149	75	52	3	0.334245
53	115	OTU_54	OTU_116	Acidaminococcus intestini	Bacteroides xylanolyticus	187	58	14	20	0.331521
53	139	OTU_54	OTU_140	Acidaminococcus intestini	Blautia marasmi	191	53	10	25	0.312069
53	148	OTU_54	OTU_149	Acidaminococcus intestini	Butyricicoccus pullicaecorum	200	30	1	48	0.201944
53	149	OTU_54	OTU_150	Acidaminococcus intestini	Butyricimonas faecihominis	197	39	4	39	0.238995
53	150	OTU_54	OTU_151	Acidaminococcus intestini	Butyricimonas paravirosa	197	36	4	42	0.213124
53	151	OTU_54	OTU_152	Acidaminococcus intestini	Butyricimonas virosa	196	36	5	42	0.202753
53	152	OTU_54	OTU_153	Acidaminococcus intestini	Butyrivibrio crossotus	199	37	2	41	0.246668
53	159	OTU_54	OTU_160	Acidaminococcus intestini	Clostridium perfringens	102	0	99	78	0.218001
53	166	OTU_54	OTU_167	Acidaminococcus intestini	Citrobacter braakii	187	49	14	29	0.241782
53	171	OTU_54	OTU_172	Acidaminococcus intestini	Citrobacter murliniae	187	49	14	29	0.241782
53	174	OTU_54	OTU_175	Acidaminococcus intestini	Cloacibacillus evryensis	183	49	18	29	0.215749
53	190	OTU_54	OTU_191	Acidaminococcus intestini	Coprococcus comes	182	48	19	30	0.201341
53	195	OTU_54	OTU_196	Acidaminococcus intestini	Cronobacter helveticus	197	38	4	40	0.230252
53	215	OTU_54	OTU_216	Acidaminococcus intestini	Desulfovibrio piger	181	74	20	4	0.503514
53	221	OTU_54	OTU_222	Acidaminococcus intestini	Dorea formicigenerans	185	49	16	29	0.228269
53	231	OTU_54	OTU_232	Acidaminococcus intestini	Enterobacter cloacae	184	73	17	5	0.509913
53	232	OTU_54	OTU_233	Acidaminococcus intestini	Enterobacter kobei	193	61	8	17	0.421625
53	235	OTU_54	OTU_236	Acidaminococcus intestini	Enterobacter tabaci	188	72	13	6	0.528454
53	236	OTU_54	OTU_237	Acidaminococcus intestini	Enterococcus casseliflavus	186	53	15	25	0.272297
53	237	OTU_54	OTU_238	Acidaminococcus intestini	Enterococcus dispar	160	65	41	13	0.250482
53	245	OTU_54	OTU_246	Acidaminococcus intestini	Erysipelatoclostridium ramosum	193	64	8	14	0.4601
53	254	OTU_54	OTU_255	Acidaminococcus intestini	Eubacterium desmolans	183	51	18	27	0.233458
53	269	OTU_54	OTU_270	Acidaminococcus intestini	Flavonifractor plautii	155	69	46	9	0.274329
53	271	OTU_54	OTU_272	Acidaminococcus intestini	Frisingicoccus caecimuris	195	62	6	16	0.457014
53	289	OTU_54	OTU_290	Acidaminococcus intestini	Hespellia porcina	199	33	2	45	0.212075
53	292	OTU_54	OTU_293	Acidaminococcus intestini	Hydrogenoanaerobacterium saccharovorans	191	46	10	32	0.244755
53	295	OTU_54	OTU_296	Acidaminococcus intestini	Intestinibacillus massiliensis	193	48	8	30	0.28073
53	297	OTU_54	OTU_298	Acidaminococcus intestini	Intestinimonas butyriciproducens	189	66	12	12	0.446657
53	299	OTU_54	OTU_300	Acidaminococcus intestini	Klebsiella pneumoniae	195	67	6	11	0.525633
53	300	OTU_54	OTU_301	Acidaminococcus intestini	Klebsiella quasipneumoniae	198	53	3	25	0.389743
53	301	OTU_54	OTU_302	Acidaminococcus intestini	Klebsiella variicola	194	68	7	10	0.528216
53	304	OTU_54	OTU_305	Acidaminococcus intestini	Kosakonia pseudosacchari	199	33	2	45	0.212075
53	307	OTU_54	OTU_308	Acidaminococcus intestini	Lachnoclostridium pacaense	172	68	29	10	0.348612
53	308	OTU_54	OTU_309	Acidaminococcus intestini	Lachnospira pectinoschiza	178	54	23	24	0.231295
53	319	OTU_54	OTU_320	Acidaminococcus intestini	Leclercia adecarboxylata	197	41	4	37	0.256853
53	321	OTU_54	OTU_322	Acidaminococcus intestini	Lutispora thermophila	197	54	4	24	0.386971
53	331	OTU_54	OTU_332	Acidaminococcus intestini	Methanobrevibacter smithii	193	46	8	32	0.261901
53	345	OTU_54	OTU_346	Acidaminococcus intestini	not available	65	9	136	69	0.200468
53	360	OTU_54	OTU_361	Acidaminococcus intestini	Parabacteroides goldsteinii	186	70	15	8	0.477643
53	361	OTU_54	OTU_362	Acidaminococcus intestini	Parabacteroides johnsonii	190	57	11	21	0.34569
53	370	OTU_54	OTU_371	Acidaminococcus intestini	Parasutterella excrementihominis	185	74	16	4	0.536852
53	373	OTU_54	OTU_374	Acidaminococcus intestini	Phascolarctobacterium faecium	138	78	63	0	0.353621
53	374	OTU_54	OTU_375	Acidaminococcus intestini	Phascolarctobacterium succinatutens	194	48	7	30	0.290338
53	384	OTU_54	OTU_385	Acidaminococcus intestini	Pseudoflavonifractor phocaeensis	174	69	27	9	0.37437
53	403	OTU_54	OTU_404	Acidaminococcus intestini	Roseburia faecis	164	60	37	18	0.217768
53	459	OTU_54	OTU_460	Acidaminococcus intestini	Sutterella massiliensis	193	70	8	8	0.547593
53	460	OTU_54	OTU_461	Acidaminococcus intestini	Sutterella wadsworthensis	186	77	15	1	0.61111
61	98	OTU_62	OTU_99	Alistipes indistinctus	Bacteroides intestinalis	192	37	47	3	0.214855
61	101	OTU_62	OTU_102	Alistipes indistinctus	Bacteroides oleiciplenus	203	34	36	6	0.201511
61	108	OTU_62	OTU_109	Alistipes indistinctus	Bacteroides stercorirosoris	206	35	33	5	0.227114
61	149	OTU_62	OTU_150	Alistipes indistinctus	Butyricimonas faecihominis	226	30	13	10	0.242669
61	150	OTU_62	OTU_151	Alistipes indistinctus	Butyricimonas paravirosa	228	29	11	11	0.240678
61	151	OTU_62	OTU_152	Alistipes indistinctus	Butyricimonas virosa	230	32	9	8	0.300399
61	174	OTU_62	OTU_175	Alistipes indistinctus	Cloacibacillus evryensis	206	34	33	6	0.211706
61	215	OTU_62	OTU_216	Alistipes indistinctus	Desulfovibrio piger	185	40	54	0	0.261488
61	231	OTU_62	OTU_232	Alistipes indistinctus	Enterobacter cloacae	187	38	52	2	0.21874
61	235	OTU_62	OTU_236	Alistipes indistinctus	Enterobacter tabaci	192	38	47	2	0.233204
61	307	OTU_62	OTU_308	Alistipes indistinctus	Lachnoclostridium pacaense	181	39	58	1	0.222943
61	331	OTU_62	OTU_332	Alistipes indistinctus	Methanobrevibacter smithii	217	32	22	8	0.225609
61	360	OTU_62	OTU_361	Alistipes indistinctus	Parabacteroides goldsteinii	192	38	47	2	0.233204
61	370	OTU_62	OTU_371	Alistipes indistinctus	Parasutterella excrementihominis	188	39	51	1	0.242301
61	466	OTU_62	OTU_467	Alistipes indistinctus	Victivallis vadensis	225	28	14	12	0.209195
63	67	OTU_64	OTU_68	Alistipes onderdonkii	Alistipes shahii	199	45	6	29	0.289811
63	88	OTU_64	OTU_89	Alistipes onderdonkii	Bacteroides cellulosilyticus	149	73	56	1	0.346921
63	98	OTU_64	OTU_99	Alistipes onderdonkii	Bacteroides intestinalis	183	62	22	12	0.35166
63	100	OTU_64	OTU_101	Alistipes onderdonkii	Bacteroides nordii	187	58	18	16	0.329828
63	101	OTU_64	OTU_102	Alistipes onderdonkii	Bacteroides oleiciplenus	186	51	19	23	0.248311
63	102	OTU_64	OTU_103	Alistipes onderdonkii	Bacteroides ovatus	114	72	91	2	0.203806
63	108	OTU_64	OTU_109	Alistipes onderdonkii	Bacteroides stercorirosoris	186	49	19	25	0.229207
63	109	OTU_64	OTU_110	Alistipes onderdonkii	Bacteroides stercoris	189	65	16	9	0.437073
63	113	OTU_64	OTU_114	Alistipes onderdonkii	Bacteroides vulgatus	113	72	92	2	0.200894
63	114	OTU_64	OTU_115	Alistipes onderdonkii	Bacteroides xylanisolvens	144	66	61	8	0.217789
63	139	OTU_64	OTU_140	Alistipes onderdonkii	Blautia marasmi	191	49	14	25	0.261726
63	215	OTU_64	OTU_216	Alistipes onderdonkii	Desulfovibrio piger	176	65	29	9	0.348117
63	231	OTU_64	OTU_232	Alistipes onderdonkii	Enterobacter cloacae	179	64	26	10	0.352473
63	235	OTU_64	OTU_236	Alistipes onderdonkii	Enterobacter tabaci	179	59	26	15	0.290858
63	237	OTU_64	OTU_238	Alistipes onderdonkii	Enterococcus dispar	159	60	46	14	0.208012
63	245	OTU_64	OTU_246	Alistipes onderdonkii	Erysipelatoclostridium ramosum	189	56	16	18	0.321093
63	254	OTU_64	OTU_255	Alistipes onderdonkii	Eubacterium desmolans	188	52	17	22	0.271101
63	269	OTU_64	OTU_270	Alistipes onderdonkii	Flavonifractor plautii	153	63	52	11	0.216461
63	271	OTU_64	OTU_272	Alistipes onderdonkii	Frisingicoccus caecimuris	189	52	16	22	0.277891
63	292	OTU_64	OTU_293	Alistipes onderdonkii	Hydrogenoanaerobacterium saccharovorans	193	44	12	30	0.228709
63	295	OTU_64	OTU_296	Alistipes onderdonkii	Intestinibacillus massiliensis	194	45	11	29	0.245434
63	297	OTU_64	OTU_298	Alistipes onderdonkii	Intestinimonas butyriciproducens	186	59	19	15	0.334722
63	299	OTU_64	OTU_300	Alistipes onderdonkii	Klebsiella pneumoniae	182	50	23	24	0.215961
63	301	OTU_64	OTU_302	Alistipes onderdonkii	Klebsiella variicola	181	51	24	23	0.219884
63	307	OTU_64	OTU_308	Alistipes onderdonkii	Lachnoclostridium pacaense	170	62	35	12	0.277877
63	360	OTU_64	OTU_361	Alistipes onderdonkii	Parabacteroides goldsteinii	181	61	24	13	0.326335
63	370	OTU_64	OTU_371	Alistipes onderdonkii	Parasutterella excrementihominis	178	63	27	11	0.333302
63	373	OTU_64	OTU_374	Alistipes onderdonkii	Phascolarctobacterium faecium	137	73	68	1	0.298992
63	384	OTU_64	OTU_385	Alistipes onderdonkii	Pseudoflavonifractor phocaeensis	168	59	37	15	0.23529
63	459	OTU_64	OTU_460	Alistipes onderdonkii	Sutterella massiliensis	181	54	24	20	0.248845
63	460	OTU_64	OTU_461	Alistipes onderdonkii	Sutterella wadsworthensis	178	65	27	9	0.36002
67	83	OTU_68	OTU_84	Alistipes shahii	Anseongella ginsenosidimutans	208	36	20	15	0.213173
67	88	OTU_68	OTU_89	Alistipes shahii	Bacteroides cellulosilyticus	150	51	78	0	0.238509
67	97	OTU_68	OTU_98	Alistipes shahii	Bacteroides fragilis	225	28	3	23	0.23914
67	98	OTU_68	OTU_99	Alistipes shahii	Bacteroides intestinalis	195	51	33	0	0.39513
67	100	OTU_68	OTU_101	Alistipes shahii	Bacteroides nordii	200	48	28	3	0.346745
67	101	OTU_68	OTU_102	Alistipes shahii	Bacteroides oleiciplenus	204	46	24	5	0.331386
67	108	OTU_68	OTU_109	Alistipes shahii	Bacteroides stercorirosoris	204	44	24	7	0.29899
67	109	OTU_68	OTU_110	Alistipes shahii	Bacteroides stercoris	198	51	30	0	0.410071
67	139	OTU_68	OTU_140	Alistipes shahii	Blautia marasmi	209	44	19	7	0.326982
67	171	OTU_68	OTU_172	Alistipes shahii	Citrobacter murliniae	204	39	24	12	0.230025
67	215	OTU_68	OTU_216	Alistipes shahii	Desulfovibrio piger	183	49	45	2	0.292572
67	221	OTU_68	OTU_222	Alistipes shahii	Dorea formicigenerans	202	39	26	12	0.220895
67	229	OTU_68	OTU_230	Alistipes shahii	Emergencia timonensis	209	39	19	12	0.255365
67	231	OTU_68	OTU_232	Alistipes shahii	Enterobacter cloacae	188	50	40	1	0.334191
67	235	OTU_68	OTU_236	Alistipes shahii	Enterobacter tabaci	191	48	37	3	0.305117
67	237	OTU_68	OTU_238	Alistipes shahii	Enterococcus dispar	170	48	58	3	0.230392
67	245	OTU_68	OTU_246	Alistipes shahii	Erysipelatoclostridium ramosum	200	44	28	7	0.279192
67	269	OTU_68	OTU_270	Alistipes shahii	Flavonifractor plautii	163	50	65	1	0.247515
67	270	OTU_68	OTU_271	Alistipes shahii	Flintibacter butyricus	191	41	37	10	0.201549
67	271	OTU_68	OTU_272	Alistipes shahii	Frisingicoccus caecimuris	204	44	24	7	0.29899
67	292	OTU_68	OTU_293	Alistipes shahii	Hydrogenoanaerobacterium saccharovorans	215	43	13	8	0.350972
67	295	OTU_68	OTU_296	Alistipes shahii	Intestinibacillus massiliensis	211	39	17	12	0.266716
67	297	OTU_68	OTU_298	Alistipes shahii	Intestinimonas butyriciproducens	201	51	27	0	0.425991
67	299	OTU_68	OTU_300	Alistipes shahii	Klebsiella pneumoniae	195	40	33	11	0.204252
67	307	OTU_68	OTU_308	Alistipes shahii	Lachnoclostridium pacaense	181	50	47	1	0.306658
67	331	OTU_68	OTU_332	Alistipes shahii	Methanobrevibacter smithii	211	37	17	14	0.24109
67	353	OTU_68	OTU_354	Alistipes shahii	Oscillibacter valericigenes	221	32	7	19	0.247819
67	360	OTU_68	OTU_361	Alistipes shahii	Parabacteroides goldsteinii	187	44	41	7	0.22599
67	370	OTU_68	OTU_371	Alistipes shahii	Parasutterella excrementihominis	184	46	44	5	0.244267
67	373	OTU_68	OTU_374	Alistipes shahii	Phascolarctobacterium faecium	138	51	90	0	0.209036
67	384	OTU_68	OTU_385	Alistipes shahii	Pseudoflavonifractor phocaeensis	183	51	45	0	0.343039
67	438	OTU_68	OTU_439	Alistipes shahii	Sporobacter termitidis	216	32	12	19	0.211565
67	460	OTU_68	OTU_461	Alistipes shahii	Sutterella wadsworthensis	187	51	41	0	0.359222
72	75	OTU_73	OTU_76	Anaeromassilibacillus senegalensis	Anaerosporobacter mobilis	237	25	7	10	0.241425
72	101	OTU_73	OTU_102	Anaeromassilibacillus senegalensis	Bacteroides oleiciplenus	209	35	35	0	0.293925
72	108	OTU_73	OTU_109	Anaeromassilibacillus senegalensis	Bacteroides stercorirosoris	209	33	35	2	0.242773
72	123	OTU_73	OTU_124	Anaeromassilibacillus senegalensis	Barnesiella viscericola	241	20	3	15	0.203463
72	139	OTU_73	OTU_140	Anaeromassilibacillus senegalensis	Blautia marasmi	213	32	31	3	0.237308
72	215	OTU_73	OTU_216	Anaeromassilibacillus senegalensis	Desulfovibrio piger	185	35	59	0	0.223923
72	231	OTU_73	OTU_232	Anaeromassilibacillus senegalensis	Enterobacter cloacae	189	35	55	0	0.233828
72	235	OTU_73	OTU_236	Anaeromassilibacillus senegalensis	Enterobacter tabaci	194	35	50	0	0.247041
72	245	OTU_73	OTU_246	Anaeromassilibacillus senegalensis	Erysipelatoclostridium ramosum	206	34	38	1	0.254598
72	271	OTU_73	OTU_272	Anaeromassilibacillus senegalensis	Frisingicoccus caecimuris	209	33	35	2	0.242773
72	292	OTU_73	OTU_293	Anaeromassilibacillus senegalensis	Hydrogenoanaerobacterium saccharovorans	218	30	26	5	0.221091
72	297	OTU_73	OTU_298	Anaeromassilibacillus senegalensis	Intestinimonas butyriciproducens	201	35	43	0	0.267376
72	299	OTU_73	OTU_300	Anaeromassilibacillus senegalensis	Klebsiella pneumoniae	204	33	40	2	0.226687
72	307	OTU_73	OTU_308	Anaeromassilibacillus senegalensis	Lachnoclostridium pacaense	182	35	62	0	0.216841
72	331	OTU_73	OTU_332	Anaeromassilibacillus senegalensis	Methanobrevibacter smithii	222	32	22	3	0.273703
72	370	OTU_73	OTU_371	Anaeromassilibacillus senegalensis	Parasutterella excrementihominis	189	35	55	0	0.233828
72	383	OTU_73	OTU_384	Anaeromassilibacillus senegalensis	Pseudoflavonifractor capillosus	202	34	42	1	0.241968
72	384	OTU_73	OTU_385	Anaeromassilibacillus senegalensis	Pseudoflavonifractor phocaeensis	183	35	61	0	0.21917
72	438	OTU_73	OTU_439	Anaeromassilibacillus senegalensis	Sporobacter termitidis	229	29	15	6	0.254411
72	459	OTU_73	OTU_460	Anaeromassilibacillus senegalensis	Sutterella massiliensis	199	33	45	2	0.212075
72	460	OTU_73	OTU_461	Anaeromassilibacillus senegalensis	Sutterella wadsworthensis	187	35	57	0	0.228806
72	462	OTU_73	OTU_463	Anaeromassilibacillus senegalensis	Turicibacter sanguinis	234	28	10	7	0.267812
75	101	OTU_76	OTU_102	Anaerosporobacter mobilis	Bacteroides oleiciplenus	208	31	39	1	0.232608
75	215	OTU_76	OTU_216	Anaerosporobacter mobilis	Desulfovibrio piger	185	32	62	0	0.202193
75	231	OTU_76	OTU_232	Anaerosporobacter mobilis	Enterobacter cloacae	189	32	58	0	0.211037
75	235	OTU_76	OTU_236	Anaerosporobacter mobilis	Enterobacter tabaci	194	32	53	0	0.222813
75	245	OTU_76	OTU_246	Anaerosporobacter mobilis	Erysipelatoclostridium ramosum	207	32	40	0	0.258156
75	271	OTU_76	OTU_272	Anaerosporobacter mobilis	Frisingicoccus caecimuris	209	30	38	2	0.214157
75	292	OTU_76	OTU_293	Anaerosporobacter mobilis	Hydrogenoanaerobacterium saccharovorans	220	29	27	3	0.23114
75	297	OTU_76	OTU_298	Anaerosporobacter mobilis	Intestinimonas butyriciproducens	201	32	46	0	0.24088
75	299	OTU_76	OTU_300	Anaerosporobacter mobilis	Klebsiella pneumoniae	204	30	43	2	0.200063
75	300	OTU_76	OTU_301	Anaerosporobacter mobilis	Klebsiella quasipneumoniae	219	28	28	4	0.209537
75	331	OTU_76	OTU_332	Anaerosporobacter mobilis	Methanobrevibacter smithii	221	28	26	4	0.216711
75	370	OTU_76	OTU_371	Anaerosporobacter mobilis	Parasutterella excrementihominis	189	32	58	0	0.211037
75	460	OTU_76	OTU_461	Anaerosporobacter mobilis	Sutterella wadsworthensis	187	32	60	0	0.206555
80	229	OTU_81	OTU_230	Anaerotruncus rubiinfantis	Emergencia timonensis	215	32	26	6	0.225432
83	88	OTU_84	OTU_89	Anseongella ginsenosidimutans	Bacteroides cellulosilyticus	149	55	74	1	0.237192
83	98	OTU_84	OTU_99	Anseongella ginsenosidimutans	Bacteroides intestinalis	187	48	36	8	0.254115
83	100	OTU_84	OTU_101	Anseongella ginsenosidimutans	Bacteroides nordii	192	45	31	11	0.236529
83	101	OTU_84	OTU_102	Anseongella ginsenosidimutans	Bacteroides oleiciplenus	197	44	26	12	0.247024
83	108	OTU_84	OTU_109	Anseongella ginsenosidimutans	Bacteroides stercorirosoris	197	42	26	14	0.223132
83	109	OTU_84	OTU_110	Anseongella ginsenosidimutans	Bacteroides stercoris	188	46	35	10	0.232142
83	114	OTU_84	OTU_115	Anseongella ginsenosidimutans	Bacteroides xylanisolvens	150	54	73	2	0.220478
83	151	OTU_84	OTU_152	Anseongella ginsenosidimutans	Butyricimonas virosa	215	33	8	23	0.227812
83	174	OTU_84	OTU_175	Anseongella ginsenosidimutans	Cloacibacillus evryensis	199	43	24	13	0.244562
83	215	OTU_84	OTU_216	Anseongella ginsenosidimutans	Desulfovibrio piger	180	51	43	5	0.269343
83	216	OTU_84	OTU_217	Anseongella ginsenosidimutans	Desulfovibrio simplex	206	39	17	17	0.234868
83	229	OTU_84	OTU_230	Anseongella ginsenosidimutans	Emergencia timonensis	207	42	16	14	0.276918
83	231	OTU_84	OTU_232	Anseongella ginsenosidimutans	Enterobacter cloacae	181	48	42	8	0.230517
83	292	OTU_84	OTU_293	Anseongella ginsenosidimutans	Hydrogenoanaerobacterium saccharovorans	207	40	16	16	0.25245
83	297	OTU_84	OTU_298	Anseongella ginsenosidimutans	Intestinimonas butyriciproducens	189	44	34	12	0.212067
83	307	OTU_84	OTU_308	Anseongella ginsenosidimutans	Lachnoclostridium pacaense	177	51	46	5	0.257923
83	360	OTU_84	OTU_361	Anseongella ginsenosidimutans	Parabacteroides goldsteinii	183	45	40	11	0.20098
83	370	OTU_84	OTU_371	Anseongella ginsenosidimutans	Parasutterella excrementihominis	180	47	43	9	0.214138
83	384	OTU_84	OTU_385	Anseongella ginsenosidimutans	Pseudoflavonifractor phocaeensis	177	50	46	6	0.243156
83	460	OTU_84	OTU_461	Anseongella ginsenosidimutans	Sutterella wadsworthensis	180	49	43	7	0.240199
87	88	OTU_88	OTU_89	Bacteroides caecimuris	Bacteroides cellulosilyticus	142	71	58	8	0.23924
87	92	OTU_88	OTU_93	Bacteroides caecimuris	Bacteroides dorei	139	70	61	9	0.216378
87	95	OTU_88	OTU_96	Bacteroides caecimuris	Bacteroides faecis	113	76	87	3	0.205395
87	102	OTU_88	OTU_103	Bacteroides caecimuris	Bacteroides ovatus	113	76	87	3	0.205395
87	110	OTU_88	OTU_111	Bacteroides caecimuris	Bacteroides thetaiotaomicron	111	77	89	2	0.215004
87	114	OTU_88	OTU_115	Bacteroides caecimuris	Bacteroides xylanisolvens	148	75	52	4	0.319697
87	359	OTU_88	OTU_360	Bacteroides caecimuris	Parabacteroides distasonis	125	78	75	1	0.281319
87	361	OTU_88	OTU_362	Bacteroides caecimuris	Parabacteroides johnsonii	183	51	17	28	0.234839
87	374	OTU_88	OTU_375	Bacteroides caecimuris	Phascolarctobacterium succinatutens	190	45	10	34	0.231672
88	92	OTU_89	OTU_93	Bacteroides cellulosilyticus	Bacteroides dorei	125	106	25	23	0.335133
88	95	OTU_89	OTU_96	Bacteroides cellulosilyticus	Bacteroides faecis	104	117	46	12	0.294882
88	96	OTU_89	OTU_97	Bacteroides cellulosilyticus	Bacteroides finegoldii	144	71	6	58	0.260686
88	98	OTU_89	OTU_99	Bacteroides cellulosilyticus	Bacteroides intestinalis	150	84	0	45	0.451203
88	100	OTU_89	OTU_101	Bacteroides cellulosilyticus	Bacteroides nordii	150	76	0	53	0.393183
88	101	OTU_89	OTU_102	Bacteroides cellulosilyticus	Bacteroides oleiciplenus	150	70	0	59	0.352758
88	102	OTU_89	OTU_103	Bacteroides cellulosilyticus	Bacteroides ovatus	110	123	40	6	0.404143
88	108	OTU_89	OTU_109	Bacteroides cellulosilyticus	Bacteroides stercorirosoris	150	68	0	61	0.339801
88	109	OTU_89	OTU_110	Bacteroides cellulosilyticus	Bacteroides stercoris	150	81	0	48	0.428843
88	110	OTU_89	OTU_111	Bacteroides cellulosilyticus	Bacteroides thetaiotaomicron	108	124	42	5	0.404506
88	112	OTU_89	OTU_113	Bacteroides cellulosilyticus	Bacteroides uniformis	72	129	78	0	0.286798
88	113	OTU_89	OTU_114	Bacteroides cellulosilyticus	Bacteroides vulgatus	105	119	45	10	0.321938
88	114	OTU_89	OTU_115	Bacteroides cellulosilyticus	Bacteroides xylanisolvens	132	109	18	20	0.421864
88	139	OTU_89	OTU_140	Bacteroides cellulosilyticus	Blautia marasmi	150	63	0	66	0.308444
88	166	OTU_89	OTU_167	Bacteroides cellulosilyticus	Citrobacter braakii	150	63	0	66	0.308444
88	167	OTU_89	OTU_168	Bacteroides cellulosilyticus	Citrobacter freundii	150	51	0	78	0.238509
88	171	OTU_89	OTU_172	Bacteroides cellulosilyticus	Citrobacter murliniae	150	63	0	66	0.308444
88	174	OTU_89	OTU_175	Bacteroides cellulosilyticus	Cloacibacillus evryensis	150	67	0	62	0.333414
88	215	OTU_89	OTU_216	Bacteroides cellulosilyticus	Desulfovibrio piger	148	92	2	37	0.467163
88	216	OTU_89	OTU_217	Bacteroides cellulosilyticus	Desulfovibrio simplex	149	55	1	74	0.237192
88	221	OTU_89	OTU_222	Bacteroides cellulosilyticus	Dorea formicigenerans	146	61	4	68	0.226408
88	229	OTU_89	OTU_230	Bacteroides cellulosilyticus	Emergencia timonensis	148	56	2	73	0.225941
88	231	OTU_89	OTU_232	Bacteroides cellulosilyticus	Enterobacter cloacae	150	90	0	39	0.498381
88	232	OTU_89	OTU_233	Bacteroides cellulosilyticus	Enterobacter kobei	150	69	0	60	0.346249
88	235	OTU_89	OTU_236	Bacteroides cellulosilyticus	Enterobacter tabaci	149	84	1	45	0.42445
88	236	OTU_89	OTU_237	Bacteroides cellulosilyticus	Enterococcus casseliflavus	147	65	3	64	0.262796
88	237	OTU_89	OTU_238	Bacteroides cellulosilyticus	Enterococcus dispar	128	84	22	45	0.20324
88	240	OTU_89	OTU_241	Bacteroides cellulosilyticus	Enterococcus hirae	114	98	36	31	0.2036
88	245	OTU_89	OTU_246	Bacteroides cellulosilyticus	Erysipelatoclostridium ramosum	150	72	0	57	0.365966
88	254	OTU_89	OTU_255	Bacteroides cellulosilyticus	Eubacterium desmolans	148	67	2	62	0.290202
88	269	OTU_89	OTU_270	Bacteroides cellulosilyticus	Flavonifractor plautii	126	91	24	38	0.232243
88	271	OTU_89	OTU_272	Bacteroides cellulosilyticus	Frisingicoccus caecimuris	150	68	0	61	0.339801
88	276	OTU_89	OTU_277	Bacteroides cellulosilyticus	Gemmiger formicilis	119	95	31	34	0.213314
88	292	OTU_89	OTU_293	Bacteroides cellulosilyticus	Hydrogenoanaerobacterium saccharovorans	150	56	0	73	0.266803
88	295	OTU_89	OTU_296	Bacteroides cellulosilyticus	Intestinibacillus massiliensis	150	56	0	73	0.266803
88	297	OTU_89	OTU_298	Bacteroides cellulosilyticus	Intestinimonas butyriciproducens	149	77	1	52	0.374041
88	299	OTU_89	OTU_300	Bacteroides cellulosilyticus	Klebsiella pneumoniae	150	73	0	56	0.372668
88	300	OTU_89	OTU_301	Bacteroides cellulosilyticus	Klebsiella quasipneumoniae	150	56	0	73	0.266803
88	301	OTU_89	OTU_302	Bacteroides cellulosilyticus	Klebsiella variicola	150	75	0	54	0.386275
88	307	OTU_89	OTU_308	Bacteroides cellulosilyticus	Lachnoclostridium pacaense	140	87	10	42	0.321078
88	310	OTU_89	OTU_311	Bacteroides cellulosilyticus	Lactobacillus rogosae	135	77	15	52	0.212762
88	319	OTU_89	OTU_320	Bacteroides cellulosilyticus	Leclercia adecarboxylata	150	45	0	84	0.205989
88	321	OTU_89	OTU_322	Bacteroides cellulosilyticus	Lutispora thermophila	149	57	1	72	0.248512
88	331	OTU_89	OTU_332	Bacteroides cellulosilyticus	Methanobrevibacter smithii	150	54	0	75	0.255348
88	359	OTU_89	OTU_360	Bacteroides cellulosilyticus	Parabacteroides distasonis	109	112	41	17	0.278292
88	360	OTU_89	OTU_361	Bacteroides cellulosilyticus	Parabacteroides goldsteinii	150	85	0	44	0.458829
88	361	OTU_89	OTU_362	Bacteroides cellulosilyticus	Parabacteroides johnsonii	150	68	0	61	0.339801
88	370	OTU_89	OTU_371	Bacteroides cellulosilyticus	Parasutterella excrementihominis	150	90	0	39	0.498381
88	373	OTU_89	OTU_374	Bacteroides cellulosilyticus	Phascolarctobacterium faecium	113	104	37	25	0.23863
88	374	OTU_89	OTU_375	Bacteroides cellulosilyticus	Phascolarctobacterium succinatutens	150	55	0	74	0.261052
88	383	OTU_89	OTU_384	Bacteroides cellulosilyticus	Pseudoflavonifractor capillosus	144	70	6	59	0.254687
88	384	OTU_89	OTU_385	Bacteroides cellulosilyticus	Pseudoflavonifractor phocaeensis	141	87	9	42	0.331716
88	459	OTU_89	OTU_460	Bacteroides cellulosilyticus	Sutterella massiliensis	150	78	0	51	0.407218
88	460	OTU_89	OTU_461	Bacteroides cellulosilyticus	Sutterella wadsworthensis	149	91	1	38	0.479242
92	95	OTU_93	OTU_96	Bacteroides dorei	Bacteroides faecis	103	118	45	13	0.290267
92	96	OTU_93	OTU_97	Bacteroides dorei	Bacteroides finegoldii	146	75	2	56	0.332755
92	98	OTU_93	OTU_99	Bacteroides dorei	Bacteroides intestinalis	141	77	7	54	0.277788
92	100	OTU_93	OTU_101	Bacteroides dorei	Bacteroides nordii	141	69	7	62	0.230549
92	102	OTU_93	OTU_103	Bacteroides dorei	Bacteroides ovatus	100	115	48	16	0.245803
92	109	OTU_93	OTU_110	Bacteroides dorei	Bacteroides stercoris	140	73	8	58	0.243124
92	110	OTU_93	OTU_111	Bacteroides dorei	Bacteroides thetaiotaomicron	101	119	47	12	0.288041
92	113	OTU_93	OTU_114	Bacteroides dorei	Bacteroides vulgatus	106	122	42	9	0.351608
92	114	OTU_93	OTU_115	Bacteroides dorei	Bacteroides xylanisolvens	133	112	15	19	0.462705
92	215	OTU_93	OTU_216	Bacteroides dorei	Desulfovibrio piger	138	84	10	47	0.290435
92	231	OTU_93	OTU_232	Bacteroides dorei	Enterobacter cloacae	139	81	9	50	0.281378
92	232	OTU_93	OTU_233	Bacteroides dorei	Enterobacter kobei	147	68	1	63	0.306955
92	235	OTU_93	OTU_236	Bacteroides dorei	Enterobacter tabaci	140	77	8	54	0.266943
92	236	OTU_93	OTU_237	Bacteroides dorei	Enterococcus casseliflavus	144	64	4	67	0.236739
92	245	OTU_93	OTU_246	Bacteroides dorei	Erysipelatoclostridium ramosum	145	69	3	62	0.279412
92	271	OTU_93	OTU_272	Bacteroides dorei	Frisingicoccus caecimuris	143	63	5	68	0.219141
92	299	OTU_93	OTU_300	Bacteroides dorei	Klebsiella pneumoniae	145	70	3	61	0.285457
92	300	OTU_93	OTU_301	Bacteroides dorei	Klebsiella quasipneumoniae	147	55	1	76	0.231573
92	301	OTU_93	OTU_302	Bacteroides dorei	Klebsiella variicola	144	71	4	60	0.27753
92	307	OTU_93	OTU_308	Bacteroides dorei	Lachnoclostridium pacaense	132	81	16	50	0.219437
92	308	OTU_93	OTU_309	Bacteroides dorei	Lachnospira pectinoschiza	142	71	6	60	0.25294
92	310	OTU_93	OTU_311	Bacteroides dorei	Lactobacillus rogosae	139	83	9	48	0.294208
92	321	OTU_93	OTU_322	Bacteroides dorei	Lutispora thermophila	147	57	1	74	0.242613
92	360	OTU_93	OTU_361	Bacteroides dorei	Parabacteroides goldsteinii	144	81	4	50	0.341437
92	361	OTU_93	OTU_362	Bacteroides dorei	Parabacteroides johnsonii	147	67	1	64	0.300834
92	362	OTU_93	OTU_363	Bacteroides dorei	Parabacteroides merdae	126	88	22	43	0.217055
92	370	OTU_93	OTU_371	Bacteroides dorei	Parasutterella excrementihominis	143	85	5	46	0.355108
92	374	OTU_93	OTU_375	Bacteroides dorei	Phascolarctobacterium succinatutens	148	55	0	76	0.255364
92	459	OTU_93	OTU_460	Bacteroides dorei	Sutterella massiliensis	145	75	3	56	0.316647
92	460	OTU_93	OTU_461	Bacteroides dorei	Sutterella wadsworthensis	139	83	9	48	0.294208
95	96	OTU_96	OTU_97	Bacteroides faecis	Bacteroides finegoldii	116	77	0	86	0.266979
95	102	OTU_96	OTU_103	Bacteroides faecis	Bacteroides ovatus	96	143	20	20	0.389921
95	110	OTU_96	OTU_111	Bacteroides faecis	Bacteroides thetaiotaomicron	98	148	18	15	0.456012
95	112	OTU_96	OTU_113	Bacteroides faecis	Bacteroides uniformis	67	158	49	5	0.299752
95	114	OTU_96	OTU_115	Bacteroides faecis	Bacteroides xylanisolvens	110	121	6	42	0.391156
95	301	OTU_96	OTU_302	Bacteroides faecis	Klebsiella variicola	114	73	2	90	0.20788
95	310	OTU_96	OTU_311	Bacteroides faecis	Lactobacillus rogosae	110	86	6	77	0.209624
95	359	OTU_96	OTU_360	Bacteroides faecis	Parabacteroides distasonis	94	131	22	32	0.284448
95	362	OTU_96	OTU_363	Bacteroides faecis	Parabacteroides merdae	109	103	7	60	0.276236
95	370	OTU_96	OTU_371	Bacteroides faecis	Parasutterella excrementihominis	111	85	5	78	0.217133
95	373	OTU_96	OTU_374	Bacteroides faecis	Phascolarctobacterium faecium	95	120	21	43	0.229891
95	384	OTU_96	OTU_385	Bacteroides faecis	Pseudoflavonifractor phocaeensis	109	89	7	74	0.211309
95	459	OTU_96	OTU_460	Bacteroides faecis	Sutterella massiliensis	115	77	1	86	0.242191
96	98	OTU_97	OTU_99	Bacteroides finegoldii	Bacteroides intestinalis	172	54	30	23	0.200984
96	100	OTU_97	OTU_101	Bacteroides finegoldii	Bacteroides nordii	180	54	22	23	0.242544
96	101	OTU_97	OTU_102	Bacteroides finegoldii	Bacteroides oleiciplenus	182	50	20	27	0.217465
96	102	OTU_97	OTU_103	Bacteroides finegoldii	Bacteroides ovatus	116	77	86	0	0.266979
96	109	OTU_97	OTU_110	Bacteroides finegoldii	Bacteroides stercoris	176	55	26	22	0.229899
96	110	OTU_97	OTU_111	Bacteroides finegoldii	Bacteroides thetaiotaomicron	112	76	90	1	0.228404
96	113	OTU_97	OTU_114	Bacteroides finegoldii	Bacteroides vulgatus	114	76	88	1	0.234698
96	114	OTU_97	OTU_115	Bacteroides finegoldii	Bacteroides xylanisolvens	152	77	50	0	0.409681
96	149	OTU_97	OTU_150	Bacteroides finegoldii	Butyricimonas faecihominis	197	38	5	39	0.222943
96	150	OTU_97	OTU_151	Bacteroides finegoldii	Butyricimonas paravirosa	199	37	3	40	0.236611
96	231	OTU_97	OTU_232	Bacteroides finegoldii	Enterobacter cloacae	168	56	34	21	0.200472
96	232	OTU_97	OTU_233	Bacteroides finegoldii	Enterobacter kobei	185	52	17	25	0.254339
96	235	OTU_97	OTU_236	Bacteroides finegoldii	Enterobacter tabaci	173	56	29	21	0.223907
96	299	OTU_97	OTU_300	Bacteroides finegoldii	Klebsiella pneumoniae	180	51	22	26	0.215048
96	319	OTU_97	OTU_320	Bacteroides finegoldii	Leclercia adecarboxylata	195	38	7	39	0.204167
96	362	OTU_97	OTU_363	Bacteroides finegoldii	Parabacteroides merdae	155	63	47	14	0.212068
96	370	OTU_97	OTU_371	Bacteroides finegoldii	Parasutterella excrementihominis	170	58	32	19	0.228201
96	459	OTU_97	OTU_460	Bacteroides finegoldii	Sutterella massiliensis	179	55	23	22	0.246355
96	460	OTU_97	OTU_461	Bacteroides finegoldii	Sutterella wadsworthensis	169	59	33	18	0.233118
97	100	OTU_98	OTU_101	Bacteroides fragilis	Bacteroides nordii	202	30	46	1	0.206999
97	101	OTU_98	OTU_102	Bacteroides fragilis	Bacteroides oleiciplenus	209	31	39	0	0.254731
97	108	OTU_98	OTU_109	Bacteroides fragilis	Bacteroides stercorirosoris	211	31	37	0	0.260901
97	229	OTU_98	OTU_230	Bacteroides fragilis	Emergencia timonensis	220	30	28	1	0.262479
97	231	OTU_98	OTU_232	Bacteroides fragilis	Enterobacter cloacae	189	31	59	0	0.203578
97	292	OTU_98	OTU_293	Bacteroides fragilis	Hydrogenoanaerobacterium saccharovorans	221	29	27	2	0.243679
97	297	OTU_98	OTU_298	Bacteroides fragilis	Intestinimonas butyriciproducens	201	31	47	0	0.232235
97	353	OTU_98	OTU_354	Bacteroides fragilis	Oscillibacter valericigenes	234	25	14	6	0.22652
98	100	OTU_99	OTU_101	Bacteroides intestinalis	Bacteroides nordii	187	68	8	16	0.460777
98	101	OTU_99	OTU_102	Bacteroides intestinalis	Bacteroides oleiciplenus	191	66	4	18	0.486149
98	102	OTU_99	OTU_103	Bacteroides intestinalis	Bacteroides ovatus	114	82	81	2	0.246143
98	108	OTU_99	OTU_109	Bacteroides intestinalis	Bacteroides stercorirosoris	191	64	4	20	0.461913
98	109	OTU_99	OTU_110	Bacteroides intestinalis	Bacteroides stercoris	183	69	12	15	0.43222
98	110	OTU_99	OTU_111	Bacteroides intestinalis	Bacteroides thetaiotaomicron	112	83	83	1	0.258026
98	113	OTU_99	OTU_114	Bacteroides intestinalis	Bacteroides vulgatus	115	84	80	0	0.29504
98	114	OTU_99	OTU_115	Bacteroides intestinalis	Bacteroides xylanisolvens	146	78	49	6	0.313993
98	139	OTU_99	OTU_140	Bacteroides intestinalis	Blautia marasmi	188	56	7	28	0.338184
98	149	OTU_99	OTU_150	Bacteroides intestinalis	Butyricimonas faecihominis	193	41	2	43	0.261455
98	150	OTU_99	OTU_151	Bacteroides intestinalis	Butyricimonas paravirosa	192	37	3	47	0.214855
98	151	OTU_99	OTU_152	Bacteroides intestinalis	Butyricimonas virosa	192	38	3	46	0.222911
98	159	OTU_99	OTU_160	Bacteroides intestinalis	Clostridium perfringens	96	0	99	84	0.23951
98	166	OTU_99	OTU_167	Bacteroides intestinalis	Citrobacter braakii	185	53	10	31	0.280667
98	171	OTU_99	OTU_172	Bacteroides intestinalis	Citrobacter murliniae	184	52	11	32	0.263202
98	174	OTU_99	OTU_175	Bacteroides intestinalis	Cloacibacillus evryensis	188	60	7	24	0.379446
98	204	OTU_99	OTU_205	Bacteroides intestinalis	Desulfovibrio desulfuricans	192	38	3	46	0.222911
98	215	OTU_99	OTU_216	Bacteroides intestinalis	Desulfovibrio piger	183	82	12	2	0.639859
98	216	OTU_99	OTU_217	Bacteroides intestinalis	Desulfovibrio simplex	189	50	6	34	0.291661
98	229	OTU_99	OTU_230	Bacteroides intestinalis	Emergencia timonensis	183	46	12	38	0.205212
98	231	OTU_99	OTU_232	Bacteroides intestinalis	Enterobacter cloacae	183	78	12	6	0.56229
98	232	OTU_99	OTU_233	Bacteroides intestinalis	Enterobacter kobei	188	62	7	22	0.401247
98	235	OTU_99	OTU_236	Bacteroides intestinalis	Enterobacter tabaci	184	74	11	10	0.509579
98	236	OTU_99	OTU_237	Bacteroides intestinalis	Enterococcus casseliflavus	182	55	13	29	0.27429
98	237	OTU_99	OTU_238	Bacteroides intestinalis	Enterococcus dispar	160	71	35	13	0.296296
98	245	OTU_99	OTU_246	Bacteroides intestinalis	Erysipelatoclostridium ramosum	184	61	11	23	0.350055
98	269	OTU_99	OTU_270	Bacteroides intestinalis	Flavonifractor plautii	150	70	45	14	0.237222
98	271	OTU_99	OTU_272	Bacteroides intestinalis	Frisingicoccus caecimuris	185	58	10	26	0.328479
98	292	OTU_99	OTU_293	Bacteroides intestinalis	Hydrogenoanaerobacterium saccharovorans	188	49	7	35	0.272377
98	295	OTU_99	OTU_296	Bacteroides intestinalis	Intestinibacillus massiliensis	187	48	8	36	0.254115
98	297	OTU_99	OTU_298	Bacteroides intestinalis	Intestinimonas butyriciproducens	183	66	12	18	0.396073
98	299	OTU_99	OTU_300	Bacteroides intestinalis	Klebsiella pneumoniae	186	64	9	20	0.402225
98	300	OTU_99	OTU_301	Bacteroides intestinalis	Klebsiella quasipneumoniae	189	50	6	34	0.291661
98	301	OTU_99	OTU_302	Bacteroides intestinalis	Klebsiella variicola	185	65	10	19	0.403581
98	307	OTU_99	OTU_308	Bacteroides intestinalis	Lachnoclostridium pacaense	170	72	25	12	0.36768
98	319	OTU_99	OTU_320	Bacteroides intestinalis	Leclercia adecarboxylata	190	40	5	44	0.216564
98	321	OTU_99	OTU_322	Bacteroides intestinalis	Lutispora thermophila	186	49	9	35	0.253817
98	331	OTU_99	OTU_332	Bacteroides intestinalis	Methanobrevibacter smithii	191	50	4	34	0.314826
98	360	OTU_99	OTU_361	Bacteroides intestinalis	Parabacteroides goldsteinii	184	74	11	10	0.509579
98	361	OTU_99	OTU_362	Bacteroides intestinalis	Parabacteroides johnsonii	185	58	10	26	0.328479
98	370	OTU_99	OTU_371	Bacteroides intestinalis	Parasutterella excrementihominis	184	79	11	5	0.590368
98	373	OTU_99	OTU_374	Bacteroides intestinalis	Phascolarctobacterium faecium	138	84	57	0	0.390675
98	374	OTU_99	OTU_375	Bacteroides intestinalis	Phascolarctobacterium succinatutens	189	49	6	35	0.282591
98	384	OTU_99	OTU_385	Bacteroides intestinalis	Pseudoflavonifractor phocaeensis	171	72	24	12	0.374417
98	459	OTU_99	OTU_460	Bacteroides intestinalis	Sutterella massiliensis	183	66	12	18	0.396073
98	460	OTU_99	OTU_461	Bacteroides intestinalis	Sutterella wadsworthensis	182	79	13	5	0.569683
98	466	OTU_99	OTU_467	Bacteroides intestinalis	Victivallis vadensis	191	38	4	46	0.21122
100	101	OTU_101	OTU_102	Bacteroides nordii	Bacteroides oleiciplenus	193	60	10	16	0.404348
100	102	OTU_101	OTU_103	Bacteroides nordii	Bacteroides ovatus	116	76	87	0	0.262581
100	108	OTU_101	OTU_109	Bacteroides nordii	Bacteroides stercorirosoris	191	56	12	20	0.33901
100	109	OTU_101	OTU_110	Bacteroides nordii	Bacteroides stercoris	192	70	11	6	0.539462
100	110	OTU_101	OTU_111	Bacteroides nordii	Bacteroides thetaiotaomicron	112	75	91	1	0.224308
100	113	OTU_101	OTU_114	Bacteroides nordii	Bacteroides vulgatus	115	76	88	0	0.259348
100	114	OTU_101	OTU_115	Bacteroides nordii	Bacteroides xylanisolvens	150	74	53	2	0.34365
100	139	OTU_101	OTU_140	Bacteroides nordii	Blautia marasmi	193	53	10	23	0.323602
100	152	OTU_101	OTU_153	Bacteroides nordii	Butyrivibrio crossotus	200	36	3	40	0.23104
100	159	OTU_101	OTU_160	Bacteroides nordii	Clostridium perfringens	104	0	99	76	0.211035
100	166	OTU_101	OTU_167	Bacteroides nordii	Citrobacter braakii	192	52	11	24	0.304403
100	167	OTU_101	OTU_168	Bacteroides nordii	Citrobacter freundii	194	42	9	34	0.22543
100	171	OTU_101	OTU_172	Bacteroides nordii	Citrobacter murliniae	194	54	9	22	0.343669
100	174	OTU_101	OTU_175	Bacteroides nordii	Cloacibacillus evryensis	192	56	11	20	0.347649
100	190	OTU_101	OTU_191	Bacteroides nordii	Coprococcus comes	186	50	17	26	0.240687
100	215	OTU_101	OTU_216	Bacteroides nordii	Desulfovibrio piger	182	73	21	3	0.507371
100	216	OTU_101	OTU_217	Bacteroides nordii	Desulfovibrio simplex	190	43	13	33	0.204603
100	221	OTU_101	OTU_222	Bacteroides nordii	Dorea formicigenerans	191	53	12	23	0.306547
100	229	OTU_101	OTU_230	Bacteroides nordii	Emergencia timonensis	192	47	11	29	0.255012
100	231	OTU_101	OTU_232	Bacteroides nordii	Enterobacter cloacae	182	69	21	7	0.437242
100	232	OTU_101	OTU_233	Bacteroides nordii	Enterobacter kobei	187	53	16	23	0.276471
100	235	OTU_101	OTU_236	Bacteroides nordii	Enterobacter tabaci	183	65	20	11	0.386603
100	236	OTU_101	OTU_237	Bacteroides nordii	Enterococcus casseliflavus	185	50	18	26	0.234384
100	237	OTU_101	OTU_238	Bacteroides nordii	Enterococcus dispar	163	66	40	10	0.284025
100	245	OTU_101	OTU_246	Bacteroides nordii	Erysipelatoclostridium ramosum	189	58	14	18	0.345255
100	254	OTU_101	OTU_255	Bacteroides nordii	Eubacterium desmolans	185	51	18	25	0.243723
100	269	OTU_101	OTU_270	Bacteroides nordii	Flavonifractor plautii	159	71	44	5	0.333546
100	271	OTU_101	OTU_272	Bacteroides nordii	Frisingicoccus caecimuris	193	58	10	18	0.379963
100	292	OTU_101	OTU_293	Bacteroides nordii	Hydrogenoanaerobacterium saccharovorans	196	49	7	27	0.310211
100	293	OTU_101	OTU_294	Bacteroides nordii	Ihubacter massiliensis	200	40	3	36	0.267425
100	295	OTU_101	OTU_296	Bacteroides nordii	Intestinibacillus massiliensis	195	48	8	28	0.290413
100	297	OTU_101	OTU_298	Bacteroides nordii	Intestinimonas butyriciproducens	190	65	13	11	0.442607
100	299	OTU_101	OTU_300	Bacteroides nordii	Klebsiella pneumoniae	185	55	18	21	0.283246
100	301	OTU_101	OTU_302	Bacteroides nordii	Klebsiella variicola	185	57	18	19	0.304436
100	307	OTU_101	OTU_308	Bacteroides nordii	Lachnoclostridium pacaense	172	66	31	10	0.330326
100	321	OTU_101	OTU_322	Bacteroides nordii	Lutispora thermophila	191	46	12	30	0.238114
100	331	OTU_101	OTU_332	Bacteroides nordii	Methanobrevibacter smithii	192	43	11	33	0.218711
100	345	OTU_101	OTU_346	Bacteroides nordii	not available	66	8	137	68	0.204621
100	353	OTU_101	OTU_354	Bacteroides nordii	Oscillibacter valericigenes	199	35	4	41	0.210798
100	360	OTU_101	OTU_361	Bacteroides nordii	Parabacteroides goldsteinii	186	68	17	8	0.452547
100	361	OTU_101	OTU_362	Bacteroides nordii	Parabacteroides johnsonii	191	56	12	20	0.33901
100	370	OTU_101	OTU_371	Bacteroides nordii	Parasutterella excrementihominis	183	70	20	6	0.460806
100	373	OTU_101	OTU_374	Bacteroides nordii	Phascolarctobacterium faecium	138	76	65	0	0.341734
100	374	OTU_101	OTU_375	Bacteroides nordii	Phascolarctobacterium succinatutens	193	45	10	31	0.244369
100	383	OTU_101	OTU_384	Bacteroides nordii	Pseudoflavonifractor capillosus	178	51	25	25	0.204249
100	384	OTU_101	OTU_385	Bacteroides nordii	Pseudoflavonifractor phocaeensis	175	68	28	8	0.375305
100	459	OTU_101	OTU_460	Bacteroides nordii	Sutterella massiliensis	192	67	11	9	0.490772
100	460	OTU_101	OTU_461	Bacteroides nordii	Sutterella wadsworthensis	187	76	16	0	0.625086
100	462	OTU_101	OTU_463	Bacteroides nordii	Turicibacter sanguinis	200	35	3	41	0.222248
101	102	OTU_102	OTU_103	Bacteroides oleiciplenus	Bacteroides ovatus	116	70	93	0	0.236885
101	108	OTU_102	OTU_109	Bacteroides oleiciplenus	Bacteroides stercorirosoris	204	63	5	7	0.561459
101	109	OTU_102	OTU_110	Bacteroides oleiciplenus	Bacteroides stercoris	188	60	21	10	0.368228
101	113	OTU_102	OTU_114	Bacteroides oleiciplenus	Bacteroides vulgatus	115	70	94	0	0.233995
101	114	OTU_102	OTU_115	Bacteroides oleiciplenus	Bacteroides xylanisolvens	149	67	60	3	0.282245
101	115	OTU_102	OTU_116	Bacteroides oleiciplenus	Bacteroides xylanolyticus	185	48	24	22	0.213211
101	139	OTU_102	OTU_140	Bacteroides oleiciplenus	Blautia marasmi	199	53	10	17	0.362336
101	148	OTU_102	OTU_149	Bacteroides oleiciplenus	Butyricicoccus pullicaecorum	208	30	1	40	0.223285
101	149	OTU_102	OTU_150	Bacteroides oleiciplenus	Butyricimonas faecihominis	204	38	5	32	0.248439
101	150	OTU_102	OTU_151	Bacteroides oleiciplenus	Butyricimonas paravirosa	204	35	5	35	0.220043
101	151	OTU_102	OTU_152	Bacteroides oleiciplenus	Butyricimonas virosa	204	36	5	34	0.229359
101	171	OTU_102	OTU_172	Bacteroides oleiciplenus	Citrobacter murliniae	191	45	18	25	0.217545
101	174	OTU_102	OTU_175	Bacteroides oleiciplenus	Cloacibacillus evryensis	191	49	18	21	0.256996
101	195	OTU_102	OTU_196	Bacteroides oleiciplenus	Cronobacter helveticus	202	35	7	35	0.201765
101	215	OTU_102	OTU_216	Bacteroides oleiciplenus	Desulfovibrio piger	184	69	25	1	0.499015
101	216	OTU_102	OTU_217	Bacteroides oleiciplenus	Desulfovibrio simplex	197	44	12	26	0.247024
101	221	OTU_102	OTU_222	Bacteroides oleiciplenus	Dorea formicigenerans	191	47	18	23	0.236807
101	229	OTU_102	OTU_230	Bacteroides oleiciplenus	Emergencia timonensis	197	46	12	24	0.267166
101	231	OTU_102	OTU_232	Bacteroides oleiciplenus	Enterobacter cloacae	189	70	20	0	0.566178
101	232	OTU_102	OTU_233	Bacteroides oleiciplenus	Enterobacter kobei	194	54	15	16	0.333379
101	235	OTU_102	OTU_236	Bacteroides oleiciplenus	Enterobacter tabaci	190	66	19	4	0.478401
101	236	OTU_102	OTU_237	Bacteroides oleiciplenus	Enterococcus casseliflavus	187	46	22	24	0.204811
101	237	OTU_102	OTU_238	Bacteroides oleiciplenus	Enterococcus dispar	161	58	48	12	0.209785
101	245	OTU_102	OTU_246	Bacteroides oleiciplenus	Erysipelatoclostridium ramosum	190	53	19	17	0.293926
101	254	OTU_102	OTU_255	Bacteroides oleiciplenus	Eubacterium desmolans	188	48	21	22	0.229209
101	269	OTU_102	OTU_270	Bacteroides oleiciplenus	Flavonifractor plautii	158	64	51	6	0.271229
101	271	OTU_102	OTU_272	Bacteroides oleiciplenus	Frisingicoccus caecimuris	196	55	13	15	0.361325
101	292	OTU_102	OTU_293	Bacteroides oleiciplenus	Hydrogenoanaerobacterium saccharovorans	204	51	5	19	0.389671
101	295	OTU_102	OTU_296	Bacteroides oleiciplenus	Intestinibacillus massiliensis	198	45	11	25	0.264608
101	297	OTU_102	OTU_298	Bacteroides oleiciplenus	Intestinimonas butyriciproducens	193	62	16	8	0.434135
101	299	OTU_102	OTU_300	Bacteroides oleiciplenus	Klebsiella pneumoniae	194	58	15	12	0.384353
101	300	OTU_102	OTU_301	Bacteroides oleiciplenus	Klebsiella quasipneumoniae	199	46	10	24	0.283011
101	301	OTU_102	OTU_302	Bacteroides oleiciplenus	Klebsiella variicola	192	58	17	12	0.369132
101	307	OTU_102	OTU_308	Bacteroides oleiciplenus	Lachnoclostridium pacaense	177	65	32	5	0.376206
101	319	OTU_102	OTU_320	Bacteroides oleiciplenus	Leclercia adecarboxylata	201	37	8	33	0.211539
101	321	OTU_102	OTU_322	Bacteroides oleiciplenus	Lutispora thermophila	193	42	16	28	0.201721
101	331	OTU_102	OTU_332	Bacteroides oleiciplenus	Methanobrevibacter smithii	202	47	7	23	0.321129
101	345	OTU_102	OTU_346	Bacteroides oleiciplenus	not available	70	6	139	64	0.203913
101	353	OTU_102	OTU_354	Bacteroides oleiciplenus	Oscillibacter valericigenes	208	38	1	32	0.301327
101	360	OTU_102	OTU_361	Bacteroides oleiciplenus	Parabacteroides goldsteinii	186	62	23	8	0.383678
101	361	OTU_102	OTU_362	Bacteroides oleiciplenus	Parabacteroides johnsonii	189	48	20	22	0.234877
101	370	OTU_102	OTU_371	Bacteroides oleiciplenus	Parasutterella excrementihominis	184	65	25	5	0.418304
101	373	OTU_102	OTU_374	Bacteroides oleiciplenus	Phascolarctobacterium faecium	138	70	71	0	0.307337
101	383	OTU_102	OTU_384	Bacteroides oleiciplenus	Pseudoflavonifractor capillosus	182	49	27	21	0.207872
101	384	OTU_102	OTU_385	Bacteroides oleiciplenus	Pseudoflavonifractor phocaeensis	178	65	31	5	0.381852
101	438	OTU_102	OTU_439	Bacteroides oleiciplenus	Sporobacter termitidis	206	41	3	29	0.302009
101	459	OTU_102	OTU_460	Bacteroides oleiciplenus	Sutterella massiliensis	191	60	18	10	0.389245
101	460	OTU_102	OTU_461	Bacteroides oleiciplenus	Sutterella wadsworthensis	187	70	22	0	0.551009
101	462	OTU_102	OTU_463	Bacteroides oleiciplenus	Turicibacter sanguinis	207	36	2	34	0.26508
102	108	OTU_103	OTU_109	Bacteroides ovatus	Bacteroides stercorirosoris	116	68	0	95	0.228572
102	109	OTU_103	OTU_110	Bacteroides ovatus	Bacteroides stercoris	116	81	0	82	0.284924
102	110	OTU_103	OTU_111	Bacteroides ovatus	Bacteroides thetaiotaomicron	100	150	16	13	0.498705
102	112	OTU_103	OTU_113	Bacteroides ovatus	Bacteroides uniformis	71	162	45	1	0.391742
102	114	OTU_103	OTU_115	Bacteroides ovatus	Bacteroides xylanisolvens	111	122	5	41	0.412232
102	139	OTU_103	OTU_140	Bacteroides ovatus	Blautia marasmi	116	63	0	100	0.208305
102	166	OTU_103	OTU_167	Bacteroides ovatus	Citrobacter braakii	116	63	0	100	0.208305
102	215	OTU_103	OTU_216	Bacteroides ovatus	Desulfovibrio piger	112	90	4	73	0.25223
102	231	OTU_103	OTU_232	Bacteroides ovatus	Enterobacter cloacae	113	87	3	76	0.252847
102	235	OTU_103	OTU_236	Bacteroides ovatus	Enterobacter tabaci	113	82	3	81	0.230689
102	237	OTU_103	OTU_238	Bacteroides ovatus	Enterococcus dispar	107	97	9	66	0.225444
102	269	OTU_103	OTU_270	Bacteroides ovatus	Flavonifractor plautii	111	110	5	53	0.339465
102	271	OTU_103	OTU_272	Bacteroides ovatus	Frisingicoccus caecimuris	116	68	0	95	0.228572
102	297	OTU_103	OTU_298	Bacteroides ovatus	Intestinimonas butyriciproducens	115	77	1	86	0.242191
102	299	OTU_103	OTU_300	Bacteroides ovatus	Klebsiella pneumoniae	115	72	1	91	0.221005
102	301	OTU_103	OTU_302	Bacteroides ovatus	Klebsiella variicola	115	74	1	89	0.229378
102	307	OTU_103	OTU_308	Bacteroides ovatus	Lachnoclostridium pacaense	112	93	4	70	0.266188
102	359	OTU_103	OTU_360	Bacteroides ovatus	Parabacteroides distasonis	97	134	19	29	0.331123
102	360	OTU_103	OTU_361	Bacteroides ovatus	Parabacteroides goldsteinii	114	83	2	80	0.250581
102	362	OTU_103	OTU_363	Bacteroides ovatus	Parabacteroides merdae	108	102	8	61	0.25969
102	370	OTU_103	OTU_371	Bacteroides ovatus	Parasutterella excrementihominis	114	88	2	75	0.273375
102	373	OTU_103	OTU_374	Bacteroides ovatus	Phascolarctobacterium faecium	97	122	19	41	0.257061
102	384	OTU_103	OTU_385	Bacteroides ovatus	Pseudoflavonifractor phocaeensis	116	96	0	67	0.357857
102	459	OTU_103	OTU_460	Bacteroides ovatus	Sutterella massiliensis	115	77	1	86	0.242191
102	460	OTU_103	OTU_461	Bacteroides ovatus	Sutterella wadsworthensis	115	91	1	72	0.30645
103	243	OTU_104	OTU_244	Bacteroides paurosaccharolyticus	Enterorhabdus muris	252	17	8	2	0.217357
107	149	OTU_108	OTU_150	Bacteroides sartorii	Butyricimonas faecihominis	231	24	19	5	0.203522
107	151	OTU_108	OTU_152	Bacteroides sartorii	Butyricimonas virosa	234	25	16	4	0.234544
107	361	OTU_108	OTU_362	Bacteroides sartorii	Parabacteroides johnsonii	210	28	40	1	0.210314
107	374	OTU_108	OTU_375	Bacteroides sartorii	Phascolarctobacterium succinatutens	221	26	29	3	0.202345
108	109	OTU_109	OTU_110	Bacteroides stercorirosoris	Bacteroides stercoris	188	58	23	10	0.346512
108	113	OTU_109	OTU_114	Bacteroides stercorirosoris	Bacteroides vulgatus	115	68	96	0	0.225791
108	114	OTU_109	OTU_115	Bacteroides stercorirosoris	Bacteroides xylanisolvens	148	64	63	4	0.250359
108	139	OTU_109	OTU_140	Bacteroides stercorirosoris	Blautia marasmi	197	49	14	19	0.296002
108	149	OTU_109	OTU_150	Bacteroides stercorirosoris	Butyricimonas faecihominis	207	39	4	29	0.277639
108	150	OTU_109	OTU_151	Bacteroides stercorirosoris	Butyricimonas paravirosa	207	36	4	32	0.247366
108	151	OTU_109	OTU_152	Bacteroides stercorirosoris	Butyricimonas virosa	206	36	5	32	0.236739
108	174	OTU_109	OTU_175	Bacteroides stercorirosoris	Cloacibacillus evryensis	191	47	20	21	0.235897
108	195	OTU_109	OTU_196	Bacteroides stercorirosoris	Cronobacter helveticus	205	36	6	32	0.22703
108	215	OTU_109	OTU_216	Bacteroides stercorirosoris	Desulfovibrio piger	183	66	28	2	0.448038
108	216	OTU_109	OTU_217	Bacteroides stercorirosoris	Desulfovibrio simplex	200	45	11	23	0.274976
108	220	OTU_109	OTU_221	Bacteroides stercorirosoris	Dielma fastidiosa	206	36	5	32	0.236739
108	229	OTU_109	OTU_230	Bacteroides stercorirosoris	Emergencia timonensis	199	46	12	22	0.277922
108	231	OTU_109	OTU_232	Bacteroides stercorirosoris	Enterobacter cloacae	189	68	22	0	0.542361
108	232	OTU_109	OTU_233	Bacteroides stercorirosoris	Enterobacter kobei	196	54	15	14	0.348402
108	235	OTU_109	OTU_236	Bacteroides stercorirosoris	Enterobacter tabaci	190	64	21	4	0.454697
108	245	OTU_109	OTU_246	Bacteroides stercorirosoris	Erysipelatoclostridium ramosum	189	50	22	18	0.255795
108	269	OTU_109	OTU_270	Bacteroides stercorirosoris	Flavonifractor plautii	156	60	55	8	0.224271
108	271	OTU_109	OTU_272	Bacteroides stercorirosoris	Frisingicoccus caecimuris	194	51	17	17	0.297783
108	292	OTU_109	OTU_293	Bacteroides stercorirosoris	Hydrogenoanaerobacterium saccharovorans	201	46	10	22	0.293871
108	295	OTU_109	OTU_296	Bacteroides stercorirosoris	Intestinibacillus massiliensis	197	42	14	26	0.223132
108	297	OTU_109	OTU_298	Bacteroides stercorirosoris	Intestinimonas butyriciproducens	192	59	19	9	0.387227
108	299	OTU_109	OTU_300	Bacteroides stercorirosoris	Klebsiella pneumoniae	195	57	16	11	0.380688
108	300	OTU_109	OTU_301	Bacteroides stercorirosoris	Klebsiella quasipneumoniae	203	48	8	20	0.334401
108	301	OTU_109	OTU_302	Bacteroides stercorirosoris	Klebsiella variicola	192	56	19	12	0.345696
108	307	OTU_109	OTU_308	Bacteroides stercorirosoris	Lachnoclostridium pacaense	175	61	36	7	0.316939
108	319	OTU_109	OTU_320	Bacteroides stercorirosoris	Leclercia adecarboxylata	203	37	8	31	0.219085
108	331	OTU_109	OTU_332	Bacteroides stercorirosoris	Methanobrevibacter smithii	204	47	7	21	0.332603
108	353	OTU_109	OTU_354	Bacteroides stercorirosoris	Oscillibacter valericigenes	210	38	1	30	0.309554
108	360	OTU_109	OTU_361	Bacteroides stercorirosoris	Parabacteroides goldsteinii	186	60	25	8	0.362518
108	370	OTU_109	OTU_371	Bacteroides stercorirosoris	Parasutterella excrementihominis	185	64	26	4	0.421207
108	373	OTU_109	OTU_374	Bacteroides stercorirosoris	Phascolarctobacterium faecium	138	68	73	0	0.296267
108	383	OTU_109	OTU_384	Bacteroides stercorirosoris	Pseudoflavonifractor capillosus	184	49	27	19	0.21926
108	384	OTU_109	OTU_385	Bacteroides stercorirosoris	Pseudoflavonifractor phocaeensis	178	63	33	5	0.363171
108	438	OTU_109	OTU_439	Bacteroides stercorirosoris	Sporobacter termitidis	208	41	3	27	0.31119
108	459	OTU_109	OTU_460	Bacteroides stercorirosoris	Sutterella massiliensis	188	55	23	13	0.307501
108	460	OTU_109	OTU_461	Bacteroides stercorirosoris	Sutterella wadsworthensis	187	68	24	0	0.528134
108	462	OTU_109	OTU_463	Bacteroides stercorirosoris	Turicibacter sanguinis	207	34	4	34	0.227965
109	110	OTU_110	OTU_111	Bacteroides stercoris	Bacteroides thetaiotaomicron	111	79	87	2	0.223181
109	113	OTU_110	OTU_114	Bacteroides stercoris	Bacteroides vulgatus	115	81	83	0	0.281387
109	114	OTU_110	OTU_115	Bacteroides stercoris	Bacteroides xylanisolvens	150	79	48	2	0.378642
109	115	OTU_110	OTU_116	Bacteroides stercoris	Bacteroides xylanolyticus	177	51	21	30	0.201463
109	139	OTU_110	OTU_140	Bacteroides stercoris	Blautia marasmi	191	56	7	25	0.355246
109	166	OTU_110	OTU_167	Bacteroides stercoris	Citrobacter braakii	191	56	7	25	0.355246
109	167	OTU_110	OTU_168	Bacteroides stercoris	Citrobacter freundii	193	46	5	35	0.279066
109	171	OTU_110	OTU_172	Bacteroides stercoris	Citrobacter murliniae	190	55	8	26	0.334494
109	174	OTU_110	OTU_175	Bacteroides stercoris	Cloacibacillus evryensis	186	55	12	26	0.298321
109	190	OTU_110	OTU_191	Bacteroides stercoris	Coprococcus comes	180	49	18	32	0.202349
109	215	OTU_110	OTU_216	Bacteroides stercoris	Desulfovibrio piger	179	75	19	6	0.487589
109	216	OTU_110	OTU_217	Bacteroides stercoris	Desulfovibrio simplex	187	45	11	36	0.215952
109	220	OTU_110	OTU_221	Bacteroides stercoris	Dielma fastidiosa	195	38	3	43	0.232251
109	221	OTU_110	OTU_222	Bacteroides stercoris	Dorea formicigenerans	185	52	13	29	0.261925
109	229	OTU_110	OTU_230	Bacteroides stercoris	Emergencia timonensis	187	47	11	34	0.23284
109	231	OTU_110	OTU_232	Bacteroides stercoris	Enterobacter cloacae	181	73	17	8	0.472312
109	232	OTU_110	OTU_233	Bacteroides stercoris	Enterobacter kobei	183	54	15	27	0.265706
109	235	OTU_110	OTU_236	Bacteroides stercoris	Enterobacter tabaci	181	68	17	13	0.402581
109	236	OTU_110	OTU_237	Bacteroides stercoris	Enterococcus casseliflavus	181	51	17	30	0.225267
109	237	OTU_110	OTU_238	Bacteroides stercoris	Enterococcus dispar	162	70	36	11	0.306149
109	245	OTU_110	OTU_246	Bacteroides stercoris	Erysipelatoclostridium ramosum	188	62	10	19	0.390881
109	254	OTU_110	OTU_255	Bacteroides stercoris	Eubacterium desmolans	184	55	14	26	0.28256
109	269	OTU_110	OTU_270	Bacteroides stercoris	Flavonifractor plautii	156	73	42	8	0.313537
109	271	OTU_110	OTU_272	Bacteroides stercoris	Frisingicoccus caecimuris	190	60	8	21	0.388225
109	291	OTU_110	OTU_292	Bacteroides stercoris	Hungatella effluvii	197	33	1	48	0.219092
109	292	OTU_110	OTU_293	Bacteroides stercoris	Hydrogenoanaerobacterium saccharovorans	195	53	3	28	0.372928
109	293	OTU_110	OTU_294	Bacteroides stercoris	Ihubacter massiliensis	195	40	3	41	0.249381
109	295	OTU_110	OTU_296	Bacteroides stercoris	Intestinibacillus massiliensis	193	51	5	30	0.326635
109	297	OTU_110	OTU_298	Bacteroides stercoris	Intestinimonas butyriciproducens	186	66	12	15	0.420083
109	299	OTU_110	OTU_300	Bacteroides stercoris	Klebsiella pneumoniae	184	59	14	22	0.322706
109	301	OTU_110	OTU_302	Bacteroides stercoris	Klebsiella variicola	184	61	14	20	0.344104
109	307	OTU_110	OTU_308	Bacteroides stercoris	Lachnoclostridium pacaense	168	67	30	14	0.303678
109	321	OTU_110	OTU_322	Bacteroides stercoris	Lutispora thermophila	190	50	8	31	0.285468
109	345	OTU_110	OTU_346	Bacteroides stercoris	not available	62	9	136	72	0.216364
109	360	OTU_110	OTU_361	Bacteroides stercoris	Parabacteroides goldsteinii	182	69	16	12	0.423779
109	361	OTU_110	OTU_362	Bacteroides stercoris	Parabacteroides johnsonii	185	55	13	26	0.290278
109	370	OTU_110	OTU_371	Bacteroides stercoris	Parasutterella excrementihominis	181	73	17	8	0.472312
109	373	OTU_110	OTU_374	Bacteroides stercoris	Phascolarctobacterium faecium	137	80	61	1	0.33977
109	374	OTU_110	OTU_375	Bacteroides stercoris	Phascolarctobacterium succinatutens	187	44	11	37	0.207724
109	383	OTU_110	OTU_384	Bacteroides stercoris	Pseudoflavonifractor capillosus	175	53	23	28	0.207073
109	384	OTU_110	OTU_385	Bacteroides stercoris	Pseudoflavonifractor phocaeensis	171	69	27	12	0.34517
109	459	OTU_110	OTU_460	Bacteroides stercoris	Sutterella massiliensis	187	67	11	14	0.442368
109	460	OTU_110	OTU_461	Bacteroides stercoris	Sutterella wadsworthensis	185	79	13	2	0.618145
109	462	OTU_110	OTU_463	Bacteroides stercoris	Turicibacter sanguinis	195	35	3	46	0.207365
110	112	OTU_111	OTU_113	Bacteroides thetaiotaomicron	Bacteroides uniformis	69	163	44	3	0.355582
110	114	OTU_111	OTU_115	Bacteroides thetaiotaomicron	Bacteroides xylanisolvens	111	125	2	41	0.462394
110	215	OTU_111	OTU_216	Bacteroides thetaiotaomicron	Desulfovibrio piger	109	90	4	76	0.240493
110	231	OTU_111	OTU_232	Bacteroides thetaiotaomicron	Enterobacter cloacae	111	88	2	78	0.261771
110	232	OTU_111	OTU_233	Bacteroides thetaiotaomicron	Enterobacter kobei	113	69	0	97	0.224277
110	235	OTU_111	OTU_236	Bacteroides thetaiotaomicron	Enterobacter tabaci	111	83	2	83	0.239959
110	236	OTU_111	OTU_237	Bacteroides thetaiotaomicron	Enterococcus casseliflavus	113	68	0	98	0.220297
110	245	OTU_111	OTU_246	Bacteroides thetaiotaomicron	Erysipelatoclostridium ramosum	112	71	1	95	0.208239
110	269	OTU_111	OTU_270	Bacteroides thetaiotaomicron	Flavonifractor plautii	103	105	10	61	0.238433
110	299	OTU_111	OTU_300	Bacteroides thetaiotaomicron	Klebsiella pneumoniae	112	72	1	94	0.21221
110	301	OTU_111	OTU_302	Bacteroides thetaiotaomicron	Klebsiella variicola	112	74	1	92	0.220243
110	307	OTU_111	OTU_308	Bacteroides thetaiotaomicron	Lachnoclostridium pacaense	110	94	3	72	0.272951
110	359	OTU_111	OTU_360	Bacteroides thetaiotaomicron	Parabacteroides distasonis	96	136	17	30	0.340216
110	360	OTU_111	OTU_361	Bacteroides thetaiotaomicron	Parabacteroides goldsteinii	113	85	0	81	0.292179
110	361	OTU_111	OTU_362	Bacteroides thetaiotaomicron	Parabacteroides johnsonii	113	68	0	98	0.220297
110	362	OTU_111	OTU_363	Bacteroides thetaiotaomicron	Parabacteroides merdae	106	103	7	63	0.26195
110	370	OTU_111	OTU_371	Bacteroides thetaiotaomicron	Parasutterella excrementihominis	112	89	1	77	0.284835
110	373	OTU_111	OTU_374	Bacteroides thetaiotaomicron	Phascolarctobacterium faecium	95	123	18	43	0.252665
110	384	OTU_111	OTU_385	Bacteroides thetaiotaomicron	Pseudoflavonifractor phocaeensis	110	93	3	73	0.268341
110	459	OTU_111	OTU_460	Bacteroides thetaiotaomicron	Sutterella massiliensis	112	77	1	89	0.232534
110	460	OTU_111	OTU_461	Bacteroides thetaiotaomicron	Sutterella wadsworthensis	110	89	3	77	0.250335
112	114	OTU_113	OTU_115	Bacteroides uniformis	Bacteroides xylanisolvens	72	127	0	80	0.280098
112	248	OTU_113	OTU_249	Bacteroides uniformis	Escherichia fergusonii	58	181	14	26	0.294655
112	269	OTU_113	OTU_270	Bacteroides uniformis	Flavonifractor plautii	72	115	0	92	0.24232
112	359	OTU_113	OTU_360	Bacteroides uniformis	Parabacteroides distasonis	68	149	4	58	0.278467
113	114	OTU_114	OTU_115	Bacteroides vulgatus	Bacteroides xylanisolvens	105	117	10	47	0.310485
113	139	OTU_114	OTU_140	Bacteroides vulgatus	Blautia marasmi	115	63	0	101	0.205788
113	166	OTU_114	OTU_167	Bacteroides vulgatus	Citrobacter braakii	115	63	0	101	0.205788
113	171	OTU_114	OTU_172	Bacteroides vulgatus	Citrobacter murliniae	115	63	0	101	0.205788
113	174	OTU_114	OTU_175	Bacteroides vulgatus	Cloacibacillus evryensis	115	67	0	97	0.221734
113	215	OTU_114	OTU_216	Bacteroides vulgatus	Desulfovibrio piger	114	93	1	71	0.311994
113	231	OTU_114	OTU_232	Bacteroides vulgatus	Enterobacter cloacae	115	90	0	74	0.323394
113	232	OTU_114	OTU_233	Bacteroides vulgatus	Enterobacter kobei	115	69	0	95	0.229878
113	235	OTU_114	OTU_236	Bacteroides vulgatus	Enterobacter tabaci	114	84	1	80	0.269667
113	245	OTU_114	OTU_246	Bacteroides vulgatus	Erysipelatoclostridium ramosum	115	72	0	92	0.24232
113	271	OTU_114	OTU_272	Bacteroides vulgatus	Frisingicoccus caecimuris	115	68	0	96	0.225791
113	297	OTU_114	OTU_298	Bacteroides vulgatus	Intestinimonas butyriciproducens	113	76	2	88	0.217168
113	299	OTU_114	OTU_300	Bacteroides vulgatus	Klebsiella pneumoniae	115	73	0	91	0.246529
113	301	OTU_114	OTU_302	Bacteroides vulgatus	Klebsiella variicola	115	75	0	89	0.255042
113	307	OTU_114	OTU_308	Bacteroides vulgatus	Lachnoclostridium pacaense	110	92	5	72	0.244127
113	308	OTU_114	OTU_309	Bacteroides vulgatus	Lachnospira pectinoschiza	115	77	0	87	0.263687
113	310	OTU_114	OTU_311	Bacteroides vulgatus	Lactobacillus rogosae	109	86	6	78	0.206039
113	360	OTU_114	OTU_361	Bacteroides vulgatus	Parabacteroides goldsteinii	115	85	0	79	0.299666
113	361	OTU_114	OTU_362	Bacteroides vulgatus	Parabacteroides johnsonii	115	68	0	96	0.225791
113	370	OTU_114	OTU_371	Bacteroides vulgatus	Parasutterella excrementihominis	115	90	0	74	0.323394
113	459	OTU_114	OTU_460	Bacteroides vulgatus	Sutterella massiliensis	115	78	0	86	0.26806
113	460	OTU_114	OTU_461	Bacteroides vulgatus	Sutterella wadsworthensis	115	92	0	72	0.333178
114	139	OTU_115	OTU_140	Bacteroides xylanisolvens	Blautia marasmi	147	58	5	69	0.204194
114	166	OTU_115	OTU_167	Bacteroides xylanisolvens	Citrobacter braakii	149	60	3	67	0.240179
114	171	OTU_115	OTU_172	Bacteroides xylanisolvens	Citrobacter murliniae	148	59	4	68	0.221434
114	174	OTU_115	OTU_175	Bacteroides xylanisolvens	Cloacibacillus evryensis	148	63	4	64	0.244454
114	215	OTU_115	OTU_216	Bacteroides xylanisolvens	Desulfovibrio piger	143	85	9	42	0.328357
114	216	OTU_115	OTU_217	Bacteroides xylanisolvens	Desulfovibrio simplex	150	54	2	73	0.220478
114	231	OTU_115	OTU_232	Bacteroides xylanisolvens	Enterobacter cloacae	144	82	8	45	0.318183
114	232	OTU_115	OTU_233	Bacteroides xylanisolvens	Enterobacter kobei	146	63	6	64	0.221129
114	235	OTU_115	OTU_236	Bacteroides xylanisolvens	Enterobacter tabaci	144	77	8	50	0.284606
114	236	OTU_115	OTU_237	Bacteroides xylanisolvens	Enterococcus casseliflavus	147	63	5	64	0.232303
114	245	OTU_115	OTU_246	Bacteroides xylanisolvens	Erysipelatoclostridium ramosum	147	67	5	60	0.255908
114	271	OTU_115	OTU_272	Bacteroides xylanisolvens	Frisingicoccus caecimuris	149	65	3	62	0.26992
114	292	OTU_115	OTU_293	Bacteroides xylanisolvens	Hydrogenoanaerobacterium saccharovorans	151	55	1	72	0.242931
114	295	OTU_115	OTU_296	Bacteroides xylanisolvens	Intestinibacillus massiliensis	150	54	2	73	0.220478
114	297	OTU_115	OTU_298	Bacteroides xylanisolvens	Intestinimonas butyriciproducens	145	71	7	56	0.257496
114	299	OTU_115	OTU_300	Bacteroides xylanisolvens	Klebsiella pneumoniae	147	68	5	59	0.261973
114	301	OTU_115	OTU_302	Bacteroides xylanisolvens	Klebsiella variicola	147	70	5	57	0.274307
114	307	OTU_115	OTU_308	Bacteroides xylanisolvens	Lachnoclostridium pacaense	138	83	14	44	0.266646
114	308	OTU_115	OTU_309	Bacteroides xylanisolvens	Lachnospira pectinoschiza	146	71	6	56	0.268633
114	310	OTU_115	OTU_311	Bacteroides xylanisolvens	Lactobacillus rogosae	139	79	13	48	0.249679
114	359	OTU_115	OTU_360	Bacteroides xylanisolvens	Parabacteroides distasonis	111	112	41	15	0.296528
114	360	OTU_115	OTU_361	Bacteroides xylanisolvens	Parabacteroides goldsteinii	148	81	4	46	0.361331
114	361	OTU_115	OTU_362	Bacteroides xylanisolvens	Parabacteroides johnsonii	147	63	5	64	0.232303
114	362	OTU_115	OTU_363	Bacteroides xylanisolvens	Parabacteroides merdae	133	91	19	36	0.279833
114	370	OTU_115	OTU_371	Bacteroides xylanisolvens	Parasutterella excrementihominis	146	84	6	43	0.356127
114	373	OTU_115	OTU_374	Bacteroides xylanisolvens	Phascolarctobacterium faecium	112	101	40	26	0.214052
114	384	OTU_115	OTU_385	Bacteroides xylanisolvens	Pseudoflavonifractor phocaeensis	139	83	13	44	0.275391
114	459	OTU_115	OTU_460	Bacteroides xylanisolvens	Sutterella massiliensis	149	75	3	52	0.334245
114	460	OTU_115	OTU_461	Bacteroides xylanisolvens	Sutterella wadsworthensis	147	87	5	40	0.391827
115	139	OTU_116	OTU_140	Bacteroides xylanolyticus	Blautia marasmi	193	49	14	23	0.272505
115	152	OTU_116	OTU_153	Bacteroides xylanolyticus	Butyrivibrio crossotus	203	35	4	37	0.223645
115	190	OTU_116	OTU_191	Bacteroides xylanolyticus	Coprococcus comes	186	46	21	26	0.200408
115	215	OTU_116	OTU_216	Bacteroides xylanolyticus	Desulfovibrio piger	171	58	36	14	0.24388
115	231	OTU_116	OTU_232	Bacteroides xylanolyticus	Enterobacter cloacae	173	56	34	16	0.231861
115	232	OTU_116	OTU_233	Bacteroides xylanolyticus	Enterobacter kobei	186	48	21	24	0.218649
115	235	OTU_116	OTU_236	Bacteroides xylanolyticus	Enterobacter tabaci	176	54	31	18	0.225537
115	245	OTU_116	OTU_246	Bacteroides xylanolyticus	Erysipelatoclostridium ramosum	187	52	20	20	0.263894
115	254	OTU_116	OTU_255	Bacteroides xylanolyticus	Eubacterium desmolans	190	52	17	20	0.283099
115	257	OTU_116	OTU_258	Bacteroides xylanolyticus	Eubacterium rectale	155	61	52	11	0.211317
115	271	OTU_116	OTU_272	Bacteroides xylanolyticus	Frisingicoccus caecimuris	190	51	17	21	0.27253
115	295	OTU_116	OTU_296	Bacteroides xylanolyticus	Intestinibacillus massiliensis	195	44	12	28	0.237637
115	297	OTU_116	OTU_298	Bacteroides xylanolyticus	Intestinimonas butyriciproducens	183	54	24	18	0.261489
115	299	OTU_116	OTU_300	Bacteroides xylanolyticus	Klebsiella pneumoniae	188	54	19	18	0.291624
115	301	OTU_116	OTU_302	Bacteroides xylanolyticus	Klebsiella variicola	184	52	23	20	0.246402
115	307	OTU_116	OTU_308	Bacteroides xylanolyticus	Lachnoclostridium pacaense	169	59	38	13	0.245824
115	321	OTU_116	OTU_322	Bacteroides xylanolyticus	Lutispora thermophila	193	44	14	28	0.223735
115	351	OTU_116	OTU_352	Bacteroides xylanolyticus	Oscillibacter ruminantium	141	69	66	3	0.26471
115	360	OTU_116	OTU_361	Bacteroides xylanolyticus	Parabacteroides goldsteinii	177	55	30	17	0.24049
115	370	OTU_116	OTU_371	Bacteroides xylanolyticus	Parasutterella excrementihominis	175	58	32	14	0.26287
115	384	OTU_116	OTU_385	Bacteroides xylanolyticus	Pseudoflavonifractor phocaeensis	168	57	39	15	0.220187
115	403	OTU_116	OTU_404	Bacteroides xylanolyticus	Roseburia faecis	169	59	38	13	0.245824
115	459	OTU_116	OTU_460	Bacteroides xylanolyticus	Sutterella massiliensis	184	55	23	17	0.277992
115	460	OTU_116	OTU_461	Bacteroides xylanolyticus	Sutterella wadsworthensis	176	61	31	11	0.303496
117	292	OTU_118	OTU_293	Barnesiella intestinihominis	Hydrogenoanaerobacterium saccharovorans	211	34	22	12	0.210146
117	331	OTU_118	OTU_332	Barnesiella intestinihominis	Methanobrevibacter smithii	214	35	19	11	0.237595
117	462	OTU_118	OTU_463	Barnesiella intestinihominis	Turicibacter sanguinis	223	28	10	18	0.201604
123	292	OTU_124	OTU_293	Barnesiella viscericola	Hydrogenoanaerobacterium saccharovorans	223	23	33	0	0.214634
123	438	OTU_124	OTU_439	Barnesiella viscericola	Sporobacter termitidis	234	22	22	1	0.219612
123	462	OTU_124	OTU_463	Barnesiella viscericola	Turicibacter sanguinis	239	21	17	2	0.215746
137	235	OTU_138	OTU_236	Blautia hydrogenotrophica	Enterobacter tabaci	194	30	55	0	0.207046
137	271	OTU_138	OTU_272	Blautia hydrogenotrophica	Frisingicoccus caecimuris	211	30	38	0	0.251122
137	297	OTU_138	OTU_298	Blautia hydrogenotrophica	Intestinimonas butyriciproducens	201	30	48	0	0.223678
137	299	OTU_138	OTU_300	Blautia hydrogenotrophica	Klebsiella pneumoniae	205	29	44	1	0.20608
137	301	OTU_138	OTU_302	Blautia hydrogenotrophica	Klebsiella variicola	204	30	45	0	0.231403
137	321	OTU_138	OTU_322	Blautia hydrogenotrophica	Lutispora thermophila	218	27	31	3	0.203134
139	152	OTU_140	OTU_153	Blautia marasmi	Butyrivibrio crossotus	211	34	5	29	0.235978
139	166	OTU_140	OTU_167	Blautia marasmi	Citrobacter braakii	199	46	17	17	0.272857
139	167	OTU_140	OTU_168	Blautia marasmi	Citrobacter freundii	203	38	13	25	0.21326
139	171	OTU_140	OTU_172	Blautia marasmi	Citrobacter murliniae	200	47	16	16	0.291104
139	190	OTU_140	OTU_191	Blautia marasmi	Coprococcus comes	196	47	20	16	0.266114
139	215	OTU_140	OTU_216	Blautia marasmi	Desulfovibrio piger	182	60	34	3	0.373223
139	221	OTU_140	OTU_222	Blautia marasmi	Dorea formicigenerans	202	51	14	12	0.356461
139	229	OTU_140	OTU_230	Blautia marasmi	Emergencia timonensis	198	40	18	23	0.203249
139	231	OTU_140	OTU_232	Blautia marasmi	Enterobacter cloacae	186	60	30	3	0.394744
139	235	OTU_140	OTU_236	Blautia marasmi	Enterobacter tabaci	187	56	29	7	0.332754
139	236	OTU_140	OTU_237	Blautia marasmi	Enterococcus casseliflavus	196	48	20	15	0.277811
139	237	OTU_140	OTU_238	Blautia marasmi	Enterococcus dispar	167	57	49	6	0.257488
139	245	OTU_140	OTU_246	Blautia marasmi	Erysipelatoclostridium ramosum	197	53	19	10	0.348649
139	254	OTU_140	OTU_255	Blautia marasmi	Eubacterium desmolans	201	54	15	9	0.391698
139	269	OTU_140	OTU_270	Blautia marasmi	Flavonifractor plautii	161	60	55	3	0.281564
139	270	OTU_140	OTU_271	Blautia marasmi	Flintibacter butyricus	187	49	29	14	0.241782
139	271	OTU_140	OTU_272	Blautia marasmi	Frisingicoccus caecimuris	202	54	14	9	0.399502
139	289	OTU_140	OTU_290	Blautia marasmi	Hespellia porcina	212	31	4	32	0.216057
139	291	OTU_140	OTU_292	Blautia marasmi	Hungatella effluvii	212	30	4	33	0.206259
139	292	OTU_140	OTU_293	Blautia marasmi	Hydrogenoanaerobacterium saccharovorans	206	46	10	17	0.324022
139	295	OTU_140	OTU_296	Blautia marasmi	Intestinibacillus massiliensis	209	49	7	14	0.391062
139	297	OTU_140	OTU_298	Blautia marasmi	Intestinimonas butyriciproducens	198	60	18	3	0.472123
139	299	OTU_140	OTU_300	Blautia marasmi	Klebsiella pneumoniae	191	48	25	15	0.250165
139	301	OTU_140	OTU_302	Blautia marasmi	Klebsiella variicola	191	50	25	13	0.273667
139	307	OTU_140	OTU_308	Blautia marasmi	Lachnoclostridium pacaense	181	62	35	1	0.410583
139	331	OTU_140	OTU_332	Blautia marasmi	Methanobrevibacter smithii	202	40	14	23	0.226959
139	351	OTU_140	OTU_352	Blautia marasmi	Oscillibacter ruminantium	143	62	73	1	0.258226
139	353	OTU_140	OTU_354	Blautia marasmi	Oscillibacter valericigenes	213	36	3	27	0.279457
139	360	OTU_140	OTU_361	Blautia marasmi	Parabacteroides goldsteinii	185	54	31	9	0.293918
139	370	OTU_140	OTU_371	Blautia marasmi	Parasutterella excrementihominis	183	57	33	6	0.327231
139	373	OTU_140	OTU_374	Blautia marasmi	Phascolarctobacterium faecium	138	63	78	0	0.269386
139	383	OTU_140	OTU_384	Blautia marasmi	Pseudoflavonifractor capillosus	189	49	27	14	0.251503
139	384	OTU_140	OTU_385	Blautia marasmi	Pseudoflavonifractor phocaeensis	180	60	36	3	0.363065
139	438	OTU_140	OTU_439	Blautia marasmi	Sporobacter termitidis	207	35	9	28	0.211545
139	459	OTU_140	OTU_460	Blautia marasmi	Sutterella massiliensis	189	51	27	12	0.275419
139	460	OTU_140	OTU_461	Blautia marasmi	Sutterella wadsworthensis	186	62	30	1	0.438061
148	152	OTU_149	OTU_153	Butyricicoccus pullicaecorum	Butyrivibrio crossotus	235	26	13	5	0.249222
148	229	OTU_149	OTU_230	Butyricicoccus pullicaecorum	Emergencia timonensis	218	28	30	3	0.213446
148	245	OTU_149	OTU_246	Butyricicoccus pullicaecorum	Erysipelatoclostridium ramosum	206	30	42	1	0.217655
148	271	OTU_149	OTU_272	Butyricicoccus pullicaecorum	Frisingicoccus caecimuris	210	30	38	1	0.229137
148	289	OTU_149	OTU_290	Butyricicoccus pullicaecorum	Hespellia porcina	236	23	12	8	0.204837
148	292	OTU_149	OTU_293	Butyricicoccus pullicaecorum	Hydrogenoanaerobacterium saccharovorans	220	28	28	3	0.220295
148	297	OTU_149	OTU_298	Butyricicoccus pullicaecorum	Intestinimonas butyriciproducens	201	31	47	0	0.232235
148	408	OTU_149	OTU_409	Butyricicoccus pullicaecorum	Ruminiclostridium thermocellum	248	18	0	13	0.2361
148	459	OTU_149	OTU_460	Butyricicoccus pullicaecorum	Sutterella massiliensis	200	30	48	1	0.201944
149	150	OTU_150	OTU_151	Butyricimonas faecihominis	Butyricimonas paravirosa	234	38	2	5	0.453436
149	151	OTU_150	OTU_152	Butyricimonas faecihominis	Butyricimonas virosa	224	29	12	14	0.216566
149	215	OTU_150	OTU_216	Butyricimonas faecihominis	Desulfovibrio piger	184	42	52	1	0.253747
149	231	OTU_150	OTU_232	Butyricimonas faecihominis	Enterobacter cloacae	188	42	48	1	0.266252
149	232	OTU_150	OTU_233	Butyricimonas faecihominis	Enterobacter kobei	204	37	32	6	0.2328
149	235	OTU_150	OTU_236	Butyricimonas faecihominis	Enterobacter tabaci	191	40	45	3	0.236092
149	299	OTU_150	OTU_300	Butyricimonas faecihominis	Klebsiella pneumoniae	200	37	36	6	0.218167
149	331	OTU_150	OTU_332	Butyricimonas faecihominis	Methanobrevibacter smithii	214	32	22	11	0.204183
149	360	OTU_150	OTU_361	Butyricimonas faecihominis	Parabacteroides goldsteinii	192	41	44	2	0.258075
149	370	OTU_150	OTU_371	Butyricimonas faecihominis	Parasutterella excrementihominis	189	43	47	0	0.297939
149	460	OTU_150	OTU_461	Butyricimonas faecihominis	Sutterella wadsworthensis	184	40	52	3	0.214875
150	151	OTU_151	OTU_152	Butyricimonas paravirosa	Butyricimonas virosa	227	29	12	11	0.234411
150	215	OTU_151	OTU_216	Butyricimonas paravirosa	Desulfovibrio piger	185	40	54	0	0.261488
150	231	OTU_151	OTU_232	Butyricimonas paravirosa	Enterobacter cloacae	188	39	51	1	0.242301
150	232	OTU_151	OTU_233	Butyricimonas paravirosa	Enterobacter kobei	204	34	35	6	0.204835
150	235	OTU_151	OTU_236	Butyricimonas paravirosa	Enterobacter tabaci	191	37	48	3	0.211957
150	360	OTU_151	OTU_361	Butyricimonas paravirosa	Parabacteroides goldsteinii	193	39	46	1	0.25743
150	370	OTU_151	OTU_371	Butyricimonas paravirosa	Parasutterella excrementihominis	189	40	50	0	0.273293
150	374	OTU_151	OTU_375	Butyricimonas paravirosa	Phascolarctobacterium succinatutens	215	31	24	9	0.202987
151	215	OTU_152	OTU_216	Butyricimonas virosa	Desulfovibrio piger	184	40	54	1	0.238506
151	231	OTU_152	OTU_232	Butyricimonas virosa	Enterobacter cloacae	188	40	50	1	0.250199
151	235	OTU_152	OTU_236	Butyricimonas virosa	Enterobacter tabaci	191	38	47	3	0.219903
151	245	OTU_152	OTU_246	Butyricimonas virosa	Erysipelatoclostridium ramosum	202	36	36	5	0.222294
151	292	OTU_152	OTU_293	Butyricimonas virosa	Hydrogenoanaerobacterium saccharovorans	214	32	24	9	0.209439
151	307	OTU_152	OTU_308	Butyricimonas virosa	Lachnoclostridium pacaense	182	41	56	0	0.260515
151	331	OTU_152	OTU_332	Butyricimonas virosa	Methanobrevibacter smithii	219	35	19	6	0.278002
151	360	OTU_152	OTU_361	Butyricimonas virosa	Parabacteroides goldsteinii	192	39	46	2	0.241396
151	370	OTU_152	OTU_371	Butyricimonas virosa	Parasutterella excrementihominis	188	40	50	1	0.250199
151	459	OTU_152	OTU_460	Butyricimonas virosa	Sutterella massiliensis	196	36	42	5	0.202753
152	190	OTU_153	OTU_191	Butyrivibrio crossotus	Coprococcus comes	207	34	33	5	0.221142
152	221	OTU_153	OTU_222	Butyrivibrio crossotus	Dorea formicigenerans	210	35	30	4	0.248892
152	245	OTU_153	OTU_246	Butyrivibrio crossotus	Erysipelatoclostridium ramosum	204	36	36	3	0.244528
152	254	OTU_153	OTU_255	Butyrivibrio crossotus	Eubacterium desmolans	205	34	35	5	0.21422
152	259	OTU_153	OTU_260	Butyrivibrio crossotus	Eubacterium ventriosum	238	22	2	17	0.225115
152	271	OTU_153	OTU_272	Butyrivibrio crossotus	Frisingicoccus caecimuris	210	38	30	1	0.309554
152	289	OTU_153	OTU_290	Butyrivibrio crossotus	Hespellia porcina	235	30	5	9	0.310207
152	297	OTU_153	OTU_298	Butyrivibrio crossotus	Intestinimonas butyriciproducens	199	37	41	2	0.246668
152	307	OTU_153	OTU_308	Butyrivibrio crossotus	Lachnoclostridium pacaense	182	39	58	0	0.24569
152	308	OTU_153	OTU_309	Butyrivibrio crossotus	Lachnospira pectinoschiza	198	35	42	4	0.207738
152	310	OTU_153	OTU_311	Butyrivibrio crossotus	Lactobacillus rogosae	187	39	53	0	0.259456
152	321	OTU_153	OTU_322	Butyrivibrio crossotus	Lutispora thermophila	215	33	25	6	0.23616
152	360	OTU_153	OTU_361	Butyrivibrio crossotus	Parabacteroides goldsteinii	194	39	46	0	0.280508
152	361	OTU_153	OTU_362	Butyrivibrio crossotus	Parabacteroides johnsonii	211	39	29	0	0.343764
152	370	OTU_153	OTU_371	Butyrivibrio crossotus	Parasutterella excrementihominis	187	37	53	2	0.21116
152	374	OTU_153	OTU_375	Butyrivibrio crossotus	Phascolarctobacterium succinatutens	221	36	19	3	0.318037
152	408	OTU_153	OTU_409	Butyrivibrio crossotus	Ruminiclostridium thermocellum	240	18	0	21	0.20593
152	420	OTU_153	OTU_421	Butyrivibrio crossotus	Ruminococcus gauvreauii	231	26	9	13	0.217997
152	459	OTU_153	OTU_460	Butyrivibrio crossotus	Sutterella massiliensis	201	39	39	0	0.304105
152	460	OTU_153	OTU_461	Butyrivibrio crossotus	Sutterella wadsworthensis	187	39	53	0	0.259456
159	161	OTU_160	OTU_162	Clostridium perfringens	Clostridium tertium	173	47	7	52	0.201634
159	215	OTU_160	OTU_216	Clostridium perfringens	Desulfovibrio piger	86	0	94	99	0.277597
159	231	OTU_160	OTU_232	Clostridium perfringens	Enterobacter cloacae	90	0	90	99	0.262004
159	235	OTU_160	OTU_236	Clostridium perfringens	Enterobacter tabaci	95	0	85	99	0.243188
159	248	OTU_160	OTU_249	Clostridium perfringens	Escherichia fergusonii	83	98	97	1	0.211352
159	299	OTU_160	OTU_300	Clostridium perfringens	Klebsiella pneumoniae	107	0	73	99	0.200768
159	301	OTU_160	OTU_302	Clostridium perfringens	Klebsiella variicola	105	0	75	99	0.207589
159	360	OTU_160	OTU_361	Clostridium perfringens	Parabacteroides goldsteinii	95	0	85	99	0.243188
159	370	OTU_160	OTU_371	Clostridium perfringens	Parasutterella excrementihominis	90	0	90	99	0.262004
159	459	OTU_160	OTU_460	Clostridium perfringens	Sutterella massiliensis	102	0	78	99	0.218001
159	460	OTU_160	OTU_461	Clostridium perfringens	Sutterella wadsworthensis	88	0	92	99	0.269738
166	167	OTU_167	OTU_168	Citrobacter braakii	Citrobacter freundii	214	49	2	14	0.454877
166	171	OTU_167	OTU_172	Citrobacter braakii	Citrobacter murliniae	201	48	15	15	0.310134
166	174	OTU_167	OTU_175	Citrobacter braakii	Cloacibacillus evryensis	193	44	23	19	0.217097
166	215	OTU_167	OTU_216	Citrobacter braakii	Desulfovibrio piger	182	60	34	3	0.373223
166	216	OTU_167	OTU_217	Citrobacter braakii	Desulfovibrio simplex	204	44	12	19	0.284276
166	231	OTU_167	OTU_232	Citrobacter braakii	Enterobacter cloacae	182	56	34	7	0.307278
166	235	OTU_167	OTU_236	Citrobacter braakii	Enterobacter tabaci	182	51	34	12	0.242042
166	237	OTU_167	OTU_238	Citrobacter braakii	Enterococcus dispar	165	55	51	8	0.223537
166	245	OTU_167	OTU_246	Citrobacter braakii	Erysipelatoclostridium ramosum	191	47	25	16	0.238961
166	254	OTU_167	OTU_255	Citrobacter braakii	Eubacterium desmolans	191	44	25	19	0.2073
166	269	OTU_167	OTU_270	Citrobacter braakii	Flavonifractor plautii	157	56	59	7	0.209069
166	271	OTU_167	OTU_272	Citrobacter braakii	Frisingicoccus caecimuris	194	46	22	17	0.243611
166	291	OTU_167	OTU_292	Citrobacter braakii	Hungatella effluvii	213	31	3	32	0.227181
166	295	OTU_167	OTU_296	Citrobacter braakii	Intestinibacillus massiliensis	204	44	12	19	0.284276
166	297	OTU_167	OTU_298	Citrobacter braakii	Intestinimonas butyriciproducens	191	53	25	10	0.312069
166	301	OTU_167	OTU_302	Citrobacter braakii	Klebsiella variicola	190	49	26	14	0.256549
166	307	OTU_167	OTU_308	Citrobacter braakii	Lachnoclostridium pacaense	174	55	42	8	0.257776
166	360	OTU_167	OTU_361	Citrobacter braakii	Parabacteroides goldsteinii	184	53	32	10	0.275837
166	370	OTU_167	OTU_371	Citrobacter braakii	Parasutterella excrementihominis	183	57	33	6	0.327231
166	373	OTU_167	OTU_374	Citrobacter braakii	Phascolarctobacterium faecium	138	63	78	0	0.269386
166	384	OTU_167	OTU_385	Citrobacter braakii	Pseudoflavonifractor phocaeensis	177	57	39	6	0.298772
166	459	OTU_167	OTU_460	Citrobacter braakii	Sutterella massiliensis	189	51	27	12	0.275419
166	460	OTU_167	OTU_461	Citrobacter braakii	Sutterella wadsworthensis	186	62	30	1	0.438061
167	171	OTU_168	OTU_172	Citrobacter freundii	Citrobacter murliniae	210	45	18	6	0.349485
167	215	OTU_168	OTU_216	Citrobacter freundii	Desulfovibrio piger	182	48	46	3	0.270021
167	231	OTU_168	OTU_232	Citrobacter freundii	Enterobacter cloacae	182	44	46	7	0.208873
167	254	OTU_168	OTU_255	Citrobacter freundii	Eubacterium desmolans	198	39	30	12	0.20404
167	269	OTU_168	OTU_270	Citrobacter freundii	Flavonifractor plautii	161	48	67	3	0.204681
167	271	OTU_168	OTU_272	Citrobacter freundii	Frisingicoccus caecimuris	200	40	28	11	0.224537
167	295	OTU_168	OTU_296	Citrobacter freundii	Intestinibacillus massiliensis	210	38	18	13	0.248035
167	297	OTU_168	OTU_298	Citrobacter freundii	Intestinimonas butyriciproducens	194	44	34	7	0.252824
167	370	OTU_168	OTU_371	Citrobacter freundii	Parasutterella excrementihominis	183	45	45	6	0.226008
167	373	OTU_168	OTU_374	Citrobacter freundii	Phascolarctobacterium faecium	138	51	90	0	0.209036
167	384	OTU_168	OTU_385	Citrobacter freundii	Pseudoflavonifractor phocaeensis	178	46	50	5	0.223923
167	460	OTU_168	OTU_461	Citrobacter freundii	Sutterella wadsworthensis	186	50	42	1	0.326
171	215	OTU_172	OTU_216	Citrobacter murliniae	Desulfovibrio piger	180	58	36	5	0.328287
171	221	OTU_172	OTU_222	Citrobacter murliniae	Dorea formicigenerans	195	44	21	19	0.227496
171	231	OTU_172	OTU_232	Citrobacter murliniae	Enterobacter cloacae	182	56	34	7	0.307278
171	235	OTU_172	OTU_236	Citrobacter murliniae	Enterobacter tabaci	183	52	33	11	0.258562
171	236	OTU_172	OTU_237	Citrobacter murliniae	Enterococcus casseliflavus	193	45	23	18	0.227542
171	237	OTU_172	OTU_238	Citrobacter murliniae	Enterococcus dispar	168	58	48	5	0.276041
171	245	OTU_172	OTU_246	Citrobacter murliniae	Erysipelatoclostridium ramosum	192	48	24	15	0.255386
171	254	OTU_172	OTU_255	Citrobacter murliniae	Eubacterium desmolans	193	46	23	17	0.238289
171	269	OTU_172	OTU_270	Citrobacter murliniae	Flavonifractor plautii	159	58	57	5	0.242764
171	271	OTU_172	OTU_272	Citrobacter murliniae	Frisingicoccus caecimuris	199	51	17	12	0.334747
171	292	OTU_172	OTU_293	Citrobacter murliniae	Hydrogenoanaerobacterium saccharovorans	201	41	15	22	0.230913
171	295	OTU_172	OTU_296	Citrobacter murliniae	Intestinibacillus massiliensis	205	45	11	18	0.3037
171	297	OTU_172	OTU_298	Citrobacter murliniae	Intestinimonas butyriciproducens	192	54	24	9	0.331641
171	307	OTU_172	OTU_308	Citrobacter murliniae	Lachnoclostridium pacaense	176	57	40	6	0.294326
171	321	OTU_172	OTU_322	Citrobacter murliniae	Lutispora thermophila	199	41	17	22	0.218847
171	360	OTU_172	OTU_361	Citrobacter murliniae	Parabacteroides goldsteinii	184	53	32	10	0.275837
171	370	OTU_172	OTU_371	Citrobacter murliniae	Parasutterella excrementihominis	181	55	35	8	0.288339
171	373	OTU_172	OTU_374	Citrobacter murliniae	Phascolarctobacterium faecium	137	62	79	1	0.239934
171	384	OTU_172	OTU_385	Citrobacter murliniae	Pseudoflavonifractor phocaeensis	176	56	40	7	0.279844
171	459	OTU_172	OTU_460	Citrobacter murliniae	Sutterella massiliensis	189	51	27	12	0.275419
171	460	OTU_172	OTU_461	Citrobacter murliniae	Sutterella wadsworthensis	184	60	32	3	0.383772
174	204	OTU_175	OTU_205	Cloacibacillus evryensis	Desulfovibrio desulfuricans	208	37	4	30	0.261306
174	215	OTU_175	OTU_216	Cloacibacillus evryensis	Desulfovibrio piger	183	65	29	2	0.437829
174	216	OTU_175	OTU_217	Cloacibacillus evryensis	Desulfovibrio simplex	198	42	14	25	0.227812
174	231	OTU_175	OTU_232	Cloacibacillus evryensis	Enterobacter cloacae	185	63	27	4	0.410782
174	232	OTU_175	OTU_233	Cloacibacillus evryensis	Enterobacter kobei	189	46	23	21	0.215166
174	235	OTU_175	OTU_236	Cloacibacillus evryensis	Enterobacter tabaci	184	57	28	10	0.313035
174	301	OTU_175	OTU_302	Cloacibacillus evryensis	Klebsiella variicola	187	50	25	17	0.245849
174	307	OTU_175	OTU_308	Cloacibacillus evryensis	Lachnoclostridium pacaense	170	55	42	12	0.223443
174	360	OTU_175	OTU_361	Cloacibacillus evryensis	Parabacteroides goldsteinii	188	61	24	6	0.395297
174	361	OTU_175	OTU_362	Cloacibacillus evryensis	Parabacteroides johnsonii	192	48	20	19	0.252056
174	370	OTU_175	OTU_371	Cloacibacillus evryensis	Parasutterella excrementihominis	183	61	29	6	0.365202
174	373	OTU_175	OTU_374	Cloacibacillus evryensis	Phascolarctobacterium faecium	138	67	74	0	0.290801
174	459	OTU_175	OTU_460	Cloacibacillus evryensis	Sutterella massiliensis	188	54	24	13	0.297245
174	460	OTU_175	OTU_461	Cloacibacillus evryensis	Sutterella wadsworthensis	182	62	30	5	0.375774
174	466	OTU_175	OTU_467	Cloacibacillus evryensis	Victivallis vadensis	206	36	6	31	0.230823
190	215	OTU_191	OTU_216	Coprococcus comes	Desulfovibrio piger	172	54	40	13	0.220466
190	221	OTU_191	OTU_222	Coprococcus comes	Dorea formicigenerans	200	53	12	14	0.367127
190	222	OTU_191	OTU_223	Coprococcus comes	Dorea longicatena	160	57	52	10	0.208529
190	245	OTU_191	OTU_246	Coprococcus comes	Erysipelatoclostridium ramosum	186	46	26	21	0.200408
190	254	OTU_191	OTU_255	Coprococcus comes	Eubacterium desmolans	196	53	16	14	0.336089
190	271	OTU_191	OTU_272	Coprococcus comes	Frisingicoccus caecimuris	194	50	18	17	0.286397
190	289	OTU_191	OTU_290	Coprococcus comes	Hespellia porcina	210	33	2	34	0.246194
190	295	OTU_191	OTU_296	Coprococcus comes	Intestinibacillus massiliensis	201	45	11	22	0.280381
190	297	OTU_191	OTU_298	Coprococcus comes	Intestinimonas butyriciproducens	187	53	25	14	0.2796
190	351	OTU_191	OTU_352	Coprococcus comes	Oscillibacter ruminantium	142	65	70	2	0.257388
190	353	OTU_191	OTU_354	Coprococcus comes	Oscillibacter valericigenes	206	33	6	34	0.202387
190	460	OTU_191	OTU_461	Coprococcus comes	Sutterella wadsworthensis	176	56	36	11	0.260533
195	196	OTU_196	OTU_197	Cronobacter helveticus	Cronobacter pulveris	235	22	2	20	0.213078
195	231	OTU_196	OTU_232	Cronobacter helveticus	Enterobacter cloacae	189	42	48	0	0.289638
195	232	OTU_196	OTU_233	Cronobacter helveticus	Enterobacter kobei	204	36	33	6	0.223324
195	235	OTU_196	OTU_236	Cronobacter helveticus	Enterobacter tabaci	193	41	44	1	0.274401
195	299	OTU_196	OTU_300	Cronobacter helveticus	Klebsiella pneumoniae	203	39	34	3	0.269414
195	300	OTU_196	OTU_301	Cronobacter helveticus	Klebsiella quasipneumoniae	213	32	24	10	0.202363
195	301	OTU_196	OTU_302	Cronobacter helveticus	Klebsiella variicola	198	36	39	6	0.202705
195	370	OTU_196	OTU_371	Cronobacter helveticus	Parasutterella excrementihominis	187	40	50	2	0.234154
195	460	OTU_196	OTU_461	Cronobacter helveticus	Sutterella wadsworthensis	185	40	52	2	0.228276
204	215	OTU_205	OTU_216	Desulfovibrio desulfuricans	Desulfovibrio piger	185	41	53	0	0.269217
215	216	OTU_216	OTU_217	Desulfovibrio piger	Desulfovibrio simplex	183	54	2	40	0.334747
215	220	OTU_216	OTU_221	Desulfovibrio piger	Dielma fastidiosa	184	40	1	54	0.238506
215	221	OTU_216	OTU_222	Desulfovibrio piger	Dorea formicigenerans	177	57	8	37	0.286938
215	229	OTU_216	OTU_230	Desulfovibrio piger	Emergencia timonensis	177	50	8	44	0.231102
215	231	OTU_216	OTU_232	Desulfovibrio piger	Enterobacter cloacae	179	84	6	10	0.605552
215	232	OTU_216	OTU_233	Desulfovibrio piger	Enterobacter kobei	181	65	4	29	0.406884
215	235	OTU_216	OTU_236	Desulfovibrio piger	Enterobacter tabaci	179	79	6	15	0.536654
215	236	OTU_216	OTU_237	Desulfovibrio piger	Enterococcus casseliflavus	176	59	9	35	0.294207
215	237	OTU_216	OTU_238	Desulfovibrio piger	Enterococcus dispar	154	75	31	19	0.280932
215	240	OTU_216	OTU_241	Desulfovibrio piger	Enterococcus hirae	130	79	55	15	0.203351
215	245	OTU_216	OTU_246	Desulfovibrio piger	Erysipelatoclostridium ramosum	182	69	3	25	0.462956
215	254	OTU_216	OTU_255	Desulfovibrio piger	Eubacterium desmolans	174	58	11	36	0.267811
215	269	OTU_216	OTU_270	Desulfovibrio piger	Flavonifractor plautii	148	78	37	16	0.27718
215	271	OTU_216	OTU_272	Desulfovibrio piger	Frisingicoccus caecimuris	182	65	3	29	0.421514
215	292	OTU_216	OTU_293	Desulfovibrio piger	Hydrogenoanaerobacterium saccharovorans	182	53	3	41	0.311087
215	293	OTU_216	OTU_294	Desulfovibrio piger	Ihubacter massiliensis	184	42	1	52	0.253747
215	295	OTU_216	OTU_296	Desulfovibrio piger	Intestinibacillus massiliensis	182	53	3	41	0.311087
215	297	OTU_216	OTU_298	Desulfovibrio piger	Intestinimonas butyriciproducens	179	72	6	22	0.453495
215	299	OTU_216	OTU_300	Desulfovibrio piger	Klebsiella pneumoniae	180	68	5	26	0.423723
215	300	OTU_216	OTU_301	Desulfovibrio piger	Klebsiella quasipneumoniae	182	53	3	41	0.311087
215	301	OTU_216	OTU_302	Desulfovibrio piger	Klebsiella variicola	179	69	6	25	0.421341
215	307	OTU_216	OTU_308	Desulfovibrio piger	Lachnoclostridium pacaense	167	79	18	15	0.413341
215	319	OTU_216	OTU_320	Desulfovibrio piger	Leclercia adecarboxylata	182	42	3	52	0.223899
215	321	OTU_216	OTU_322	Desulfovibrio piger	Lutispora thermophila	182	55	3	39	0.328253
215	331	OTU_216	OTU_332	Desulfovibrio piger	Methanobrevibacter smithii	184	53	1	41	0.343739
215	353	OTU_216	OTU_354	Desulfovibrio piger	Oscillibacter valericigenes	183	37	2	57	0.200739
215	360	OTU_216	OTU_361	Desulfovibrio piger	Parabacteroides goldsteinii	182	82	3	12	0.62195
215	361	OTU_216	OTU_362	Desulfovibrio piger	Parabacteroides johnsonii	181	64	4	30	0.397033
215	370	OTU_216	OTU_371	Desulfovibrio piger	Parasutterella excrementihominis	182	87	3	7	0.699009
215	373	OTU_216	OTU_374	Desulfovibrio piger	Phascolarctobacterium faecium	136	92	49	2	0.396857
215	374	OTU_216	OTU_375	Desulfovibrio piger	Phascolarctobacterium succinatutens	183	53	2	41	0.326104
215	384	OTU_216	OTU_385	Desulfovibrio piger	Pseudoflavonifractor phocaeensis	166	77	19	17	0.382294
215	438	OTU_216	OTU_439	Desulfovibrio piger	Sporobacter termitidis	183	42	2	52	0.237526
215	459	OTU_216	OTU_460	Desulfovibrio piger	Sutterella massiliensis	182	75	3	19	0.530881
215	460	OTU_216	OTU_461	Desulfovibrio piger	Sutterella wadsworthensis	181	88	4	6	0.699526
215	462	OTU_216	OTU_463	Desulfovibrio piger	Turicibacter sanguinis	184	37	1	57	0.21622
215	466	OTU_216	OTU_467	Desulfovibrio piger	Victivallis vadensis	185	42	0	52	0.277022
216	220	OTU_217	OTU_221	Desulfovibrio simplex	Dielma fastidiosa	214	32	9	24	0.209439
216	231	OTU_217	OTU_232	Desulfovibrio simplex	Enterobacter cloacae	183	50	40	6	0.266091
216	235	OTU_217	OTU_236	Desulfovibrio simplex	Enterobacter tabaci	184	46	39	10	0.216506
216	292	OTU_217	OTU_293	Desulfovibrio simplex	Hydrogenoanaerobacterium saccharovorans	204	37	19	19	0.201973
216	297	OTU_217	OTU_298	Desulfovibrio simplex	Intestinimonas butyriciproducens	190	45	33	11	0.228026
216	307	OTU_217	OTU_308	Desulfovibrio simplex	Lachnoclostridium pacaense	174	48	49	8	0.206015
216	360	OTU_217	OTU_361	Desulfovibrio simplex	Parabacteroides goldsteinii	185	47	38	9	0.232824
216	370	OTU_217	OTU_371	Desulfovibrio simplex	Parasutterella excrementihominis	183	50	40	6	0.266091
216	373	OTU_217	OTU_374	Desulfovibrio simplex	Phascolarctobacterium faecium	138	56	85	0	0.233515
216	384	OTU_217	OTU_385	Desulfovibrio simplex	Pseudoflavonifractor phocaeensis	177	50	46	6	0.243156
216	460	OTU_217	OTU_461	Desulfovibrio simplex	Sutterella wadsworthensis	184	53	39	3	0.319645
216	466	OTU_217	OTU_467	Desulfovibrio simplex	Victivallis vadensis	217	36	6	20	0.279678
220	231	OTU_221	OTU_232	Dielma fastidiosa	Enterobacter cloacae	187	39	51	2	0.226404
220	245	OTU_221	OTU_246	Dielma fastidiosa	Erysipelatoclostridium ramosum	201	35	37	6	0.20381
220	292	OTU_221	OTU_293	Dielma fastidiosa	Hydrogenoanaerobacterium saccharovorans	214	32	24	9	0.209439
220	297	OTU_221	OTU_298	Dielma fastidiosa	Intestinimonas butyriciproducens	200	40	38	1	0.290145
220	307	OTU_221	OTU_308	Dielma fastidiosa	Lachnoclostridium pacaense	180	39	58	2	0.207242
220	384	OTU_221	OTU_385	Dielma fastidiosa	Pseudoflavonifractor phocaeensis	181	39	57	2	0.209863
220	460	OTU_221	OTU_461	Dielma fastidiosa	Sutterella wadsworthensis	187	41	51	0	0.27523
221	231	OTU_222	OTU_232	Dorea formicigenerans	Enterobacter cloacae	178	54	36	11	0.253
221	235	OTU_222	OTU_236	Dorea formicigenerans	Enterobacter tabaci	179	50	35	15	0.212347
221	245	OTU_222	OTU_246	Dorea formicigenerans	Erysipelatoclostridium ramosum	191	49	23	16	0.258664
221	254	OTU_222	OTU_255	Dorea formicigenerans	Eubacterium desmolans	198	53	16	12	0.352094
221	269	OTU_222	OTU_270	Dorea formicigenerans	Flavonifractor plautii	157	58	57	7	0.221422
221	271	OTU_222	OTU_272	Dorea formicigenerans	Frisingicoccus caecimuris	198	52	16	13	0.338867
221	289	OTU_222	OTU_290	Dorea formicigenerans	Hespellia porcina	213	34	1	31	0.279298
221	292	OTU_222	OTU_293	Dorea formicigenerans	Hydrogenoanaerobacterium saccharovorans	201	43	13	22	0.254815
221	295	OTU_222	OTU_296	Dorea formicigenerans	Intestinibacillus massiliensis	203	45	11	20	0.291679
221	297	OTU_222	OTU_298	Dorea formicigenerans	Intestinimonas butyriciproducens	191	55	23	10	0.33299
221	307	OTU_222	OTU_308	Dorea formicigenerans	Lachnoclostridium pacaense	173	56	41	9	0.256213
221	351	OTU_222	OTU_352	Dorea formicigenerans	Oscillibacter ruminantium	143	64	71	1	0.269378
221	353	OTU_222	OTU_354	Dorea formicigenerans	Oscillibacter valericigenes	209	34	5	31	0.228384
221	360	OTU_222	OTU_361	Dorea formicigenerans	Parabacteroides goldsteinii	180	51	34	14	0.227328
221	361	OTU_222	OTU_362	Dorea formicigenerans	Parabacteroides johnsonii	190	44	24	21	0.201319
221	370	OTU_222	OTU_371	Dorea formicigenerans	Parasutterella excrementihominis	176	52	38	13	0.221438
221	383	OTU_222	OTU_384	Dorea formicigenerans	Pseudoflavonifractor capillosus	188	50	26	15	0.254002
221	384	OTU_222	OTU_385	Dorea formicigenerans	Pseudoflavonifractor phocaeensis	173	55	41	10	0.243788
221	459	OTU_222	OTU_460	Dorea formicigenerans	Sutterella massiliensis	188	52	26	13	0.277355
221	460	OTU_222	OTU_461	Dorea formicigenerans	Sutterella wadsworthensis	179	57	35	8	0.2963
222	410	OTU_223	OTU_411	Dorea longicatena	Ruminococcus bromii	157	64	13	45	0.230447
222	419	OTU_223	OTU_420	Dorea longicatena	Ruminococcus faecis	162	55	8	54	0.213159
229	231	OTU_230	OTU_232	Emergencia timonensis	Enterobacter cloacae	180	49	41	9	0.229581
229	269	OTU_230	OTU_270	Emergencia timonensis	Flavonifractor plautii	160	54	61	4	0.229097
229	271	OTU_230	OTU_272	Emergencia timonensis	Frisingicoccus caecimuris	195	42	26	16	0.210607
229	276	OTU_230	OTU_277	Emergencia timonensis	Gemmiger formicilis	150	55	71	3	0.214722
229	292	OTU_230	OTU_293	Emergencia timonensis	Hydrogenoanaerobacterium saccharovorans	206	41	15	17	0.258412
229	297	OTU_230	OTU_298	Emergencia timonensis	Intestinimonas butyriciproducens	191	48	30	10	0.263121
229	307	OTU_230	OTU_308	Emergencia timonensis	Lachnoclostridium pacaense	175	51	46	7	0.236994
229	331	OTU_230	OTU_332	Emergencia timonensis	Methanobrevibacter smithii	205	38	16	20	0.218742
229	353	OTU_230	OTU_354	Emergencia timonensis	Oscillibacter valericigenes	218	36	3	22	0.302509
229	360	OTU_230	OTU_361	Emergencia timonensis	Parabacteroides goldsteinii	182	46	39	12	0.201476
229	383	OTU_230	OTU_384	Emergencia timonensis	Pseudoflavonifractor capillosus	193	48	28	10	0.272697
229	384	OTU_230	OTU_385	Emergencia timonensis	Pseudoflavonifractor phocaeensis	180	55	41	3	0.319476
229	438	OTU_230	OTU_439	Emergencia timonensis	Sporobacter termitidis	215	38	6	20	0.293101
229	460	OTU_230	OTU_461	Emergencia timonensis	Sutterella wadsworthensis	180	51	41	7	0.256064
229	462	OTU_230	OTU_463	Emergencia timonensis	Turicibacter sanguinis	214	31	7	27	0.206453
231	232	OTU_232	OTU_233	Enterobacter cloacae	Enterobacter kobei	186	66	3	24	0.457445
231	235	OTU_232	OTU_236	Enterobacter cloacae	Enterobacter tabaci	186	82	3	8	0.667655
231	236	OTU_232	OTU_237	Enterobacter cloacae	Enterococcus casseliflavus	180	59	9	31	0.314404
231	237	OTU_232	OTU_238	Enterobacter cloacae	Enterococcus dispar	158	75	31	15	0.312155
231	245	OTU_232	OTU_246	Enterobacter cloacae	Erysipelatoclostridium ramosum	183	66	6	24	0.416361
231	254	OTU_232	OTU_255	Enterobacter cloacae	Eubacterium desmolans	177	57	12	33	0.270054
231	269	OTU_232	OTU_270	Enterobacter cloacae	Flavonifractor plautii	148	74	41	16	0.248701
231	271	OTU_232	OTU_272	Enterobacter cloacae	Frisingicoccus caecimuris	184	63	5	27	0.397475
231	292	OTU_232	OTU_293	Enterobacter cloacae	Hydrogenoanaerobacterium saccharovorans	187	54	2	36	0.352821
231	295	OTU_232	OTU_296	Enterobacter cloacae	Intestinibacillus massiliensis	185	52	4	38	0.306224
231	297	OTU_232	OTU_298	Enterobacter cloacae	Intestinimonas butyriciproducens	181	70	8	20	0.43705
231	299	OTU_232	OTU_300	Enterobacter cloacae	Klebsiella pneumoniae	188	72	1	18	0.564082
231	300	OTU_232	OTU_301	Enterobacter cloacae	Klebsiella quasipneumoniae	189	56	0	34	0.414825
231	301	OTU_232	OTU_302	Enterobacter cloacae	Klebsiella variicola	187	73	2	17	0.556905
231	304	OTU_232	OTU_305	Enterobacter cloacae	Kosakonia pseudosacchari	189	35	0	55	0.233828
231	307	OTU_232	OTU_308	Enterobacter cloacae	Lachnoclostridium pacaense	168	76	21	14	0.389902
231	319	OTU_232	OTU_320	Enterobacter cloacae	Leclercia adecarboxylata	186	42	3	48	0.236181
231	321	OTU_232	OTU_322	Enterobacter cloacae	Lutispora thermophila	181	50	8	40	0.246423
231	331	OTU_232	OTU_332	Enterobacter cloacae	Methanobrevibacter smithii	188	53	1	37	0.361386
231	353	OTU_232	OTU_354	Enterobacter cloacae	Oscillibacter valericigenes	188	38	1	52	0.234486
231	360	OTU_232	OTU_361	Enterobacter cloacae	Parabacteroides goldsteinii	181	77	8	13	0.523435
231	361	OTU_232	OTU_362	Enterobacter cloacae	Parabacteroides johnsonii	181	60	8	30	0.333663
231	370	OTU_232	OTU_371	Enterobacter cloacae	Parasutterella excrementihominis	181	82	8	8	0.596272
231	373	OTU_232	OTU_374	Enterobacter cloacae	Phascolarctobacterium faecium	137	89	52	1	0.396558
231	374	OTU_232	OTU_375	Enterobacter cloacae	Phascolarctobacterium succinatutens	182	48	7	42	0.239794
231	384	OTU_232	OTU_385	Enterobacter cloacae	Pseudoflavonifractor phocaeensis	167	74	22	16	0.359338
231	438	OTU_232	OTU_439	Enterobacter cloacae	Sporobacter termitidis	186	41	3	49	0.228393
231	459	OTU_232	OTU_460	Enterobacter cloacae	Sutterella massiliensis	182	71	7	19	0.460177
231	460	OTU_232	OTU_461	Enterobacter cloacae	Sutterella wadsworthensis	181	84	8	6	0.629386
231	462	OTU_232	OTU_463	Enterobacter cloacae	Turicibacter sanguinis	189	38	0	52	0.257275
232	235	OTU_233	OTU_236	Enterobacter kobei	Enterobacter tabaci	190	65	20	4	0.466429
232	236	OTU_233	OTU_237	Enterobacter kobei	Enterococcus casseliflavus	193	51	17	18	0.291162
232	237	OTU_233	OTU_238	Enterobacter kobei	Enterococcus dispar	162	58	48	11	0.217743
232	245	OTU_233	OTU_246	Enterobacter kobei	Erysipelatoclostridium ramosum	188	50	22	19	0.249596
232	271	OTU_233	OTU_272	Enterobacter kobei	Frisingicoccus caecimuris	188	46	22	23	0.209845
232	297	OTU_233	OTU_298	Enterobacter kobei	Intestinimonas butyriciproducens	183	51	27	18	0.233458
232	299	OTU_233	OTU_300	Enterobacter kobei	Klebsiella pneumoniae	201	64	9	5	0.544352
232	300	OTU_233	OTU_301	Enterobacter kobei	Klebsiella quasipneumoniae	207	53	3	16	0.448832
232	301	OTU_233	OTU_302	Enterobacter kobei	Klebsiella variicola	196	61	14	8	0.445789
232	304	OTU_233	OTU_305	Enterobacter kobei	Kosakonia pseudosacchari	208	33	2	36	0.239423
232	307	OTU_233	OTU_308	Enterobacter kobei	Lachnoclostridium pacaense	169	56	41	13	0.223175
232	319	OTU_233	OTU_320	Enterobacter kobei	Leclercia adecarboxylata	208	43	2	26	0.342594
232	321	OTU_233	OTU_322	Enterobacter kobei	Lutispora thermophila	197	45	13	24	0.254778
232	331	OTU_233	OTU_332	Enterobacter kobei	Methanobrevibacter smithii	198	42	12	27	0.232175
232	360	OTU_233	OTU_361	Enterobacter kobei	Parabacteroides goldsteinii	186	61	24	8	0.372998
232	361	OTU_233	OTU_362	Enterobacter kobei	Parabacteroides johnsonii	192	50	18	19	0.273568
232	370	OTU_233	OTU_371	Enterobacter kobei	Parasutterella excrementihominis	187	67	23	2	0.485157
232	373	OTU_233	OTU_374	Enterobacter kobei	Phascolarctobacterium faecium	137	68	73	1	0.271441
232	374	OTU_233	OTU_375	Enterobacter kobei	Phascolarctobacterium succinatutens	196	41	14	28	0.209245
232	376	OTU_233	OTU_377	Enterobacter kobei	Phytobacter diazotrophicus	209	29	1	40	0.216844
232	384	OTU_233	OTU_385	Enterobacter kobei	Pseudoflavonifractor phocaeensis	171	57	39	12	0.242647
232	459	OTU_233	OTU_460	Enterobacter kobei	Sutterella massiliensis	192	60	18	9	0.399074
232	460	OTU_233	OTU_461	Enterobacter kobei	Sutterella wadsworthensis	183	65	27	4	0.419076
232	466	OTU_233	OTU_467	Enterobacter kobei	Victivallis vadensis	203	35	7	34	0.205211
235	236	OTU_236	OTU_237	Enterobacter tabaci	Enterococcus casseliflavus	185	59	9	26	0.342191
235	237	OTU_236	OTU_238	Enterobacter tabaci	Enterococcus dispar	159	71	35	14	0.287837
235	245	OTU_236	OTU_246	Enterobacter tabaci	Erysipelatoclostridium ramosum	186	64	8	21	0.405679
235	254	OTU_236	OTU_255	Enterobacter tabaci	Eubacterium desmolans	178	53	16	32	0.230212
235	269	OTU_236	OTU_270	Enterobacter tabaci	Flavonifractor plautii	149	70	45	15	0.229467
235	271	OTU_236	OTU_272	Enterobacter tabaci	Frisingicoccus caecimuris	187	61	7	24	0.383813
235	292	OTU_236	OTU_293	Enterobacter tabaci	Hydrogenoanaerobacterium saccharovorans	189	51	5	34	0.307444
235	295	OTU_236	OTU_296	Enterobacter tabaci	Intestinibacillus massiliensis	185	47	9	38	0.232824
235	297	OTU_236	OTU_298	Enterobacter tabaci	Intestinimonas butyriciproducens	184	68	10	17	0.431236
235	299	OTU_236	OTU_300	Enterobacter tabaci	Klebsiella pneumoniae	192	71	2	14	0.574982
235	300	OTU_236	OTU_301	Enterobacter tabaci	Klebsiella quasipneumoniae	193	55	1	30	0.405597
235	301	OTU_236	OTU_302	Enterobacter tabaci	Klebsiella variicola	191	72	3	13	0.571672
235	304	OTU_236	OTU_305	Enterobacter tabaci	Kosakonia pseudosacchari	194	35	0	50	0.247041
235	307	OTU_236	OTU_308	Enterobacter tabaci	Lachnoclostridium pacaense	167	70	27	15	0.322409
235	319	OTU_236	OTU_320	Enterobacter tabaci	Leclercia adecarboxylata	191	42	3	43	0.252689
235	321	OTU_236	OTU_322	Enterobacter tabaci	Lutispora thermophila	187	51	7	34	0.285833
235	331	OTU_236	OTU_332	Enterobacter tabaci	Methanobrevibacter smithii	192	52	2	33	0.357651
235	360	OTU_236	OTU_361	Enterobacter tabaci	Parabacteroides goldsteinii	181	72	13	13	0.452277
235	361	OTU_236	OTU_362	Enterobacter tabaci	Parabacteroides johnsonii	183	57	11	28	0.304146
235	370	OTU_236	OTU_371	Enterobacter tabaci	Parasutterella excrementihominis	183	79	11	6	0.576535
235	373	OTU_236	OTU_374	Enterobacter tabaci	Phascolarctobacterium faecium	136	83	58	2	0.339002
235	374	OTU_236	OTU_375	Enterobacter tabaci	Phascolarctobacterium succinatutens	184	45	10	40	0.208571
235	384	OTU_236	OTU_385	Enterobacter tabaci	Pseudoflavonifractor phocaeensis	168	70	26	15	0.328649
235	459	OTU_236	OTU_460	Enterobacter tabaci	Sutterella massiliensis	185	69	9	16	0.453939
235	460	OTU_236	OTU_461	Enterobacter tabaci	Sutterella wadsworthensis	181	79	13	6	0.555906
235	462	OTU_236	OTU_463	Enterobacter tabaci	Turicibacter sanguinis	194	38	0	47	0.272011
236	237	OTU_237	OTU_238	Enterococcus casseliflavus	Enterococcus dispar	172	67	39	1	0.408804
236	245	OTU_237	OTU_246	Enterococcus casseliflavus	Erysipelatoclostridium ramosum	189	50	22	18	0.255795
236	271	OTU_237	OTU_272	Enterococcus casseliflavus	Frisingicoccus caecimuris	191	48	20	20	0.246148
236	297	OTU_237	OTU_298	Enterococcus casseliflavus	Intestinimonas butyriciproducens	184	51	27	17	0.239805
236	299	OTU_237	OTU_300	Enterococcus casseliflavus	Klebsiella pneumoniae	191	53	20	15	0.301666
236	301	OTU_237	OTU_302	Enterococcus casseliflavus	Klebsiella variicola	188	52	23	16	0.272121
236	307	OTU_237	OTU_308	Enterococcus casseliflavus	Lachnoclostridium pacaense	169	55	42	13	0.215866
236	319	OTU_237	OTU_320	Enterococcus casseliflavus	Leclercia adecarboxylata	205	39	6	29	0.256441
236	360	OTU_237	OTU_361	Enterococcus casseliflavus	Parabacteroides goldsteinii	181	55	30	13	0.269206
236	370	OTU_237	OTU_371	Enterococcus casseliflavus	Parasutterella excrementihominis	179	58	32	10	0.296004
236	459	OTU_237	OTU_460	Enterococcus casseliflavus	Sutterella massiliensis	186	53	25	15	0.272297
236	460	OTU_237	OTU_461	Enterococcus casseliflavus	Sutterella wadsworthensis	179	60	32	8	0.322975
237	245	OTU_238	OTU_246	Enterococcus dispar	Erysipelatoclostridium ramosum	162	61	11	45	0.238391
237	269	OTU_238	OTU_270	Enterococcus dispar	Flavonifractor plautii	139	81	34	25	0.234912
237	271	OTU_238	OTU_272	Enterococcus dispar	Frisingicoccus caecimuris	165	60	8	46	0.258497
237	297	OTU_238	OTU_298	Enterococcus dispar	Intestinimonas butyriciproducens	161	66	12	40	0.266169
237	299	OTU_238	OTU_300	Enterococcus dispar	Klebsiella pneumoniae	162	62	11	44	0.245476
237	301	OTU_238	OTU_302	Enterococcus dispar	Klebsiella variicola	162	64	11	42	0.259965
237	307	OTU_238	OTU_308	Enterococcus dispar	Lachnoclostridium pacaense	149	73	24	33	0.231852
237	360	OTU_238	OTU_361	Enterococcus dispar	Parabacteroides goldsteinii	157	69	16	37	0.256601
237	370	OTU_238	OTU_371	Enterococcus dispar	Parasutterella excrementihominis	156	73	17	33	0.27986
237	384	OTU_238	OTU_385	Enterococcus dispar	Pseudoflavonifractor phocaeensis	148	71	25	35	0.211479
237	459	OTU_238	OTU_460	Enterococcus dispar	Sutterella massiliensis	159	64	14	42	0.235432
237	460	OTU_238	OTU_461	Enterococcus dispar	Sutterella wadsworthensis	158	77	15	29	0.329274
240	297	OTU_241	OTU_298	Enterococcus hirae	Intestinimonas butyriciproducens	136	69	9	65	0.200468
243	271	OTU_244	OTU_272	Enterorhabdus muris	Frisingicoccus caecimuris	211	25	43	0	0.203892
245	254	OTU_246	OTU_255	Erysipelatoclostridium ramosum	Eubacterium desmolans	189	51	18	21	0.266016
245	269	OTU_246	OTU_270	Erysipelatoclostridium ramosum	Flavonifractor plautii	159	67	48	5	0.304078
245	271	OTU_246	OTU_272	Erysipelatoclostridium ramosum	Frisingicoccus caecimuris	199	60	8	12	0.458299
245	289	OTU_246	OTU_290	Erysipelatoclostridium ramosum	Hespellia porcina	204	32	3	40	0.207976
245	292	OTU_246	OTU_293	Erysipelatoclostridium ramosum	Hydrogenoanaerobacterium saccharovorans	198	47	9	25	0.291523
245	295	OTU_246	OTU_296	Erysipelatoclostridium ramosum	Intestinibacillus massiliensis	197	46	10	26	0.272723
245	297	OTU_246	OTU_298	Erysipelatoclostridium ramosum	Intestinimonas butyriciproducens	194	65	13	7	0.485
245	299	OTU_246	OTU_300	Erysipelatoclostridium ramosum	Klebsiella pneumoniae	190	56	17	16	0.328095
245	301	OTU_246	OTU_302	Erysipelatoclostridium ramosum	Klebsiella variicola	189	57	18	15	0.333003
245	304	OTU_246	OTU_305	Erysipelatoclostridium ramosum	Kosakonia pseudosacchari	205	33	2	39	0.229777
245	307	OTU_246	OTU_308	Erysipelatoclostridium ramosum	Lachnoclostridium pacaense	176	66	31	6	0.373165
245	321	OTU_246	OTU_322	Erysipelatoclostridium ramosum	Lutispora thermophila	198	49	9	23	0.312755
245	331	OTU_246	OTU_332	Erysipelatoclostridium ramosum	Methanobrevibacter smithii	201	48	6	24	0.331424
245	360	OTU_246	OTU_361	Erysipelatoclostridium ramosum	Parabacteroides goldsteinii	187	65	20	7	0.428227
245	361	OTU_246	OTU_362	Erysipelatoclostridium ramosum	Parabacteroides johnsonii	191	52	16	20	0.289944
245	370	OTU_246	OTU_371	Erysipelatoclostridium ramosum	Parasutterella excrementihominis	186	69	21	3	0.491319
245	373	OTU_246	OTU_374	Erysipelatoclostridium ramosum	Phascolarctobacterium faecium	138	72	69	0	0.3186
245	384	OTU_246	OTU_385	Erysipelatoclostridium ramosum	Pseudoflavonifractor phocaeensis	175	64	32	8	0.337907
245	459	OTU_246	OTU_460	Erysipelatoclostridium ramosum	Sutterella massiliensis	192	63	15	9	0.436325
245	460	OTU_246	OTU_461	Erysipelatoclostridium ramosum	Sutterella wadsworthensis	183	68	24	4	0.450775
245	462	OTU_246	OTU_463	Erysipelatoclostridium ramosum	Turicibacter sanguinis	204	35	3	37	0.235198
249	302	OTU_250	OTU_303	Escherichia hermannii	Kluyvera cryocrescens	250	20	2	7	0.257908
254	269	OTU_255	OTU_270	Eubacterium desmolans	Flavonifractor plautii	156	61	54	8	0.230616
254	270	OTU_255	OTU_271	Eubacterium desmolans	Flintibacter butyricus	183	51	27	18	0.233458
254	271	OTU_255	OTU_272	Eubacterium desmolans	Frisingicoccus caecimuris	196	54	14	15	0.348402
254	292	OTU_255	OTU_293	Eubacterium desmolans	Hydrogenoanaerobacterium saccharovorans	196	42	14	27	0.218577
254	295	OTU_255	OTU_296	Eubacterium desmolans	Intestinibacillus massiliensis	205	51	5	18	0.396391
254	297	OTU_255	OTU_298	Eubacterium desmolans	Intestinimonas butyriciproducens	191	59	19	10	0.377499
254	307	OTU_255	OTU_308	Eubacterium desmolans	Lachnoclostridium pacaense	173	60	37	9	0.288255
254	310	OTU_255	OTU_311	Eubacterium desmolans	Lactobacillus rogosae	171	53	39	16	0.200274
254	321	OTU_255	OTU_322	Eubacterium desmolans	Lutispora thermophila	195	43	15	26	0.221628
254	351	OTU_255	OTU_352	Eubacterium desmolans	Oscillibacter ruminantium	143	68	67	1	0.292286
254	360	OTU_255	OTU_361	Eubacterium desmolans	Parabacteroides goldsteinii	177	52	33	17	0.215447
254	370	OTU_255	OTU_371	Eubacterium desmolans	Parasutterella excrementihominis	176	56	34	13	0.253659
254	373	OTU_255	OTU_374	Eubacterium desmolans	Phascolarctobacterium faecium	134	65	76	4	0.210213
254	383	OTU_255	OTU_384	Eubacterium desmolans	Pseudoflavonifractor capillosus	184	50	26	19	0.228296
254	384	OTU_255	OTU_385	Eubacterium desmolans	Pseudoflavonifractor phocaeensis	173	59	37	10	0.275471
254	459	OTU_255	OTU_460	Eubacterium desmolans	Sutterella massiliensis	183	51	27	18	0.233458
254	460	OTU_255	OTU_461	Eubacterium desmolans	Sutterella wadsworthensis	180	62	30	7	0.352205
257	351	OTU_258	OTU_352	Eubacterium rectale	Oscillibacter ruminantium	121	90	45	23	0.202431
257	403	OTU_258	OTU_404	Eubacterium rectale	Roseburia faecis	145	76	21	37	0.236561
257	410	OTU_258	OTU_411	Eubacterium rectale	Ruminococcus bromii	156	67	10	46	0.259662
257	419	OTU_258	OTU_420	Eubacterium rectale	Ruminococcus faecis	161	58	5	55	0.249798
269	271	OTU_270	OTU_272	Flavonifractor plautii	Frisingicoccus caecimuris	164	68	0	47	0.398969
269	292	OTU_270	OTU_293	Flavonifractor plautii	Hydrogenoanaerobacterium saccharovorans	163	55	1	60	0.280209
269	295	OTU_270	OTU_296	Flavonifractor plautii	Intestinibacillus massiliensis	162	54	2	61	0.256423
269	297	OTU_270	OTU_298	Flavonifractor plautii	Intestinimonas butyriciproducens	159	73	5	42	0.348852
269	307	OTU_270	OTU_308	Flavonifractor plautii	Lachnoclostridium pacaense	143	76	21	39	0.226607
269	321	OTU_270	OTU_322	Flavonifractor plautii	Lutispora thermophila	161	55	3	60	0.248356
269	360	OTU_270	OTU_361	Flavonifractor plautii	Parabacteroides goldsteinii	151	72	13	43	0.258951
269	370	OTU_270	OTU_371	Flavonifractor plautii	Parasutterella excrementihominis	149	75	15	40	0.263539
269	373	OTU_270	OTU_374	Flavonifractor plautii	Phascolarctobacterium faecium	125	102	39	13	0.324924
269	383	OTU_270	OTU_384	Flavonifractor plautii	Pseudoflavonifractor capillosus	152	64	12	51	0.214525
269	384	OTU_270	OTU_385	Flavonifractor plautii	Pseudoflavonifractor phocaeensis	157	89	7	26	0.461251
269	459	OTU_270	OTU_460	Flavonifractor plautii	Sutterella massiliensis	155	69	9	46	0.274329
269	460	OTU_270	OTU_461	Flavonifractor plautii	Sutterella wadsworthensis	153	81	11	34	0.345013
270	292	OTU_271	OTU_293	Flintibacter butyricus	Hydrogenoanaerobacterium saccharovorans	189	44	12	34	0.212067
270	307	OTU_271	OTU_308	Flintibacter butyricus	Lachnoclostridium pacaense	163	59	38	19	0.204113
270	351	OTU_271	OTU_352	Flintibacter butyricus	Oscillibacter ruminantium	137	71	64	7	0.227175
270	353	OTU_271	OTU_354	Flintibacter butyricus	Oscillibacter valericigenes	200	38	1	40	0.271657
270	383	OTU_271	OTU_384	Flintibacter butyricus	Pseudoflavonifractor capillosus	178	53	23	25	0.222222
270	384	OTU_271	OTU_385	Flintibacter butyricus	Pseudoflavonifractor phocaeensis	164	59	37	19	0.208432
271	289	OTU_272	OTU_290	Frisingicoccus caecimuris	Hespellia porcina	210	34	1	34	0.26826
271	292	OTU_272	OTU_293	Frisingicoccus caecimuris	Hydrogenoanaerobacterium saccharovorans	203	48	8	20	0.334401
271	293	OTU_272	OTU_294	Frisingicoccus caecimuris	Ihubacter massiliensis	203	35	8	33	0.200539
271	295	OTU_272	OTU_296	Frisingicoccus caecimuris	Intestinibacillus massiliensis	204	49	7	19	0.356185
271	297	OTU_272	OTU_298	Frisingicoccus caecimuris	Intestinimonas butyriciproducens	198	65	13	3	0.538834
271	299	OTU_272	OTU_300	Frisingicoccus caecimuris	Klebsiella pneumoniae	190	52	21	16	0.283829
271	301	OTU_272	OTU_302	Frisingicoccus caecimuris	Klebsiella variicola	190	54	21	14	0.307428
271	307	OTU_272	OTU_308	Frisingicoccus caecimuris	Lachnoclostridium pacaense	179	65	32	3	0.404058
271	308	OTU_272	OTU_309	Frisingicoccus caecimuris	Lachnospira pectinoschiza	187	53	24	15	0.277852
271	310	OTU_272	OTU_311	Frisingicoccus caecimuris	Lactobacillus rogosae	174	55	37	13	0.236545
271	321	OTU_272	OTU_322	Frisingicoccus caecimuris	Lutispora thermophila	203	50	8	18	0.358264
271	331	OTU_272	OTU_332	Frisingicoccus caecimuris	Methanobrevibacter smithii	201	44	10	24	0.272403
271	345	OTU_272	OTU_346	Frisingicoccus caecimuris	not available	71	5	140	63	0.209669
271	360	OTU_272	OTU_361	Frisingicoccus caecimuris	Parabacteroides goldsteinii	187	61	24	7	0.383813
271	361	OTU_272	OTU_362	Frisingicoccus caecimuris	Parabacteroides johnsonii	191	48	20	20	0.246148
271	370	OTU_272	OTU_371	Frisingicoccus caecimuris	Parasutterella excrementihominis	184	63	27	5	0.397475
271	373	OTU_272	OTU_374	Frisingicoccus caecimuris	Phascolarctobacterium faecium	138	68	73	0	0.296267
271	383	OTU_272	OTU_384	Frisingicoccus caecimuris	Pseudoflavonifractor capillosus	183	48	28	20	0.204733
271	384	OTU_272	OTU_385	Frisingicoccus caecimuris	Pseudoflavonifractor phocaeensis	180	65	31	3	0.409761
271	438	OTU_272	OTU_439	Frisingicoccus caecimuris	Sporobacter termitidis	204	37	7	31	0.227563
271	459	OTU_272	OTU_460	Frisingicoccus caecimuris	Sutterella massiliensis	193	60	18	8	0.409405
271	460	OTU_272	OTU_461	Frisingicoccus caecimuris	Sutterella wadsworthensis	187	68	24	0	0.528134
271	462	OTU_272	OTU_463	Frisingicoccus caecimuris	Turicibacter sanguinis	206	33	5	35	0.208321
276	383	OTU_277	OTU_384	Gemmiger formicilis	Pseudoflavonifractor capillosus	144	67	9	59	0.217595
289	297	OTU_290	OTU_298	Hespellia porcina	Intestinimonas butyriciproducens	199	33	45	2	0.212075
289	353	OTU_290	OTU_354	Hespellia porcina	Oscillibacter valericigenes	231	26	13	9	0.217997
289	408	OTU_290	OTU_409	Hespellia porcina	Ruminiclostridium thermocellum	244	18	0	17	0.219743
289	459	OTU_290	OTU_460	Hespellia porcina	Sutterella massiliensis	200	34	44	1	0.235994
289	460	OTU_290	OTU_461	Hespellia porcina	Sutterella wadsworthensis	187	35	57	0	0.228806
291	297	OTU_292	OTU_298	Hungatella effluvii	Intestinimonas butyriciproducens	200	33	45	1	0.227336
291	307	OTU_292	OTU_308	Hungatella effluvii	Lachnoclostridium pacaense	182	34	63	0	0.209787
291	460	OTU_292	OTU_461	Hungatella effluvii	Sutterella wadsworthensis	187	34	58	0	0.221322
292	295	OTU_293	OTU_296	Hydrogenoanaerobacterium saccharovorans	Intestinibacillus massiliensis	208	41	15	15	0.270834
292	297	OTU_293	OTU_298	Hydrogenoanaerobacterium saccharovorans	Intestinimonas butyriciproducens	199	54	24	2	0.416437
292	299	OTU_293	OTU_300	Hydrogenoanaerobacterium saccharovorans	Klebsiella pneumoniae	193	43	30	13	0.216943
292	301	OTU_293	OTU_302	Hydrogenoanaerobacterium saccharovorans	Klebsiella variicola	192	44	31	12	0.224403
292	307	OTU_293	OTU_308	Hydrogenoanaerobacterium saccharovorans	Lachnoclostridium pacaense	179	53	44	3	0.298781
292	331	OTU_293	OTU_332	Hydrogenoanaerobacterium saccharovorans	Methanobrevibacter smithii	209	40	14	16	0.265128
292	353	OTU_293	OTU_354	Hydrogenoanaerobacterium saccharovorans	Oscillibacter valericigenes	217	33	6	23	0.244825
292	360	OTU_293	OTU_361	Hydrogenoanaerobacterium saccharovorans	Parabacteroides goldsteinii	185	47	38	9	0.232824
292	370	OTU_293	OTU_371	Hydrogenoanaerobacterium saccharovorans	Parasutterella excrementihominis	182	49	41	7	0.247804
292	373	OTU_293	OTU_374	Hydrogenoanaerobacterium saccharovorans	Phascolarctobacterium faecium	137	55	86	1	0.205119
292	383	OTU_293	OTU_384	Hydrogenoanaerobacterium saccharovorans	Pseudoflavonifractor capillosus	193	46	30	10	0.25364
292	384	OTU_293	OTU_385	Hydrogenoanaerobacterium saccharovorans	Pseudoflavonifractor phocaeensis	181	54	42	2	0.326169
292	438	OTU_293	OTU_439	Hydrogenoanaerobacterium saccharovorans	Sporobacter termitidis	216	37	7	19	0.282396
292	459	OTU_293	OTU_460	Hydrogenoanaerobacterium saccharovorans	Sutterella massiliensis	190	45	33	11	0.228026
292	460	OTU_293	OTU_461	Hydrogenoanaerobacterium saccharovorans	Sutterella wadsworthensis	185	54	38	2	0.343624
292	462	OTU_293	OTU_463	Hydrogenoanaerobacterium saccharovorans	Turicibacter sanguinis	219	34	4	22	0.276521
293	297	OTU_294	OTU_298	Ihubacter massiliensis	Intestinimonas butyriciproducens	197	39	39	4	0.238995
293	460	OTU_294	OTU_461	Ihubacter massiliensis	Sutterella wadsworthensis	187	43	49	0	0.291323
295	297	OTU_296	OTU_298	Intestinibacillus massiliensis	Intestinimonas butyriciproducens	199	54	24	2	0.416437
295	299	OTU_296	OTU_300	Intestinibacillus massiliensis	Klebsiella pneumoniae	192	42	31	14	0.201485
295	307	OTU_296	OTU_308	Intestinibacillus massiliensis	Lachnoclostridium pacaense	180	54	43	2	0.321986
295	360	OTU_296	OTU_361	Intestinibacillus massiliensis	Parabacteroides goldsteinii	186	48	37	8	0.249991
295	370	OTU_296	OTU_371	Intestinibacillus massiliensis	Parasutterella excrementihominis	184	51	39	5	0.285506
295	373	OTU_296	OTU_374	Intestinibacillus massiliensis	Phascolarctobacterium faecium	138	56	85	0	0.233515
295	384	OTU_296	OTU_385	Intestinibacillus massiliensis	Pseudoflavonifractor phocaeensis	181	54	42	2	0.326169
295	459	OTU_296	OTU_460	Intestinibacillus massiliensis	Sutterella massiliensis	190	45	33	11	0.228026
295	460	OTU_296	OTU_461	Intestinibacillus massiliensis	Sutterella wadsworthensis	187	56	36	0	0.404942
297	299	OTU_298	OTU_300	Intestinimonas butyriciproducens	Klebsiella pneumoniae	186	58	15	20	0.323725
297	300	OTU_298	OTU_301	Intestinimonas butyriciproducens	Klebsiella quasipneumoniae	189	44	12	34	0.212067
297	301	OTU_298	OTU_302	Intestinimonas butyriciproducens	Klebsiella variicola	186	60	15	18	0.345985
297	304	OTU_298	OTU_305	Intestinimonas butyriciproducens	Kosakonia pseudosacchari	200	34	1	44	0.235994
297	307	OTU_298	OTU_308	Intestinimonas butyriciproducens	Lachnoclostridium pacaense	175	71	26	7	0.40987
297	308	OTU_298	OTU_309	Intestinimonas butyriciproducens	Lachnospira pectinoschiza	176	52	25	26	0.202855
297	321	OTU_298	OTU_322	Intestinimonas butyriciproducens	Lutispora thermophila	191	48	10	30	0.263121
297	331	OTU_298	OTU_332	Intestinimonas butyriciproducens	Methanobrevibacter smithii	194	47	7	31	0.280727
297	345	OTU_298	OTU_346	Intestinimonas butyriciproducens	not available	63	7	138	71	0.230799
297	351	OTU_298	OTU_352	Intestinimonas butyriciproducens	Oscillibacter ruminantium	137	71	64	7	0.227175
297	353	OTU_298	OTU_354	Intestinimonas butyriciproducens	Oscillibacter valericigenes	200	38	1	40	0.271657
297	360	OTU_298	OTU_361	Intestinimonas butyriciproducens	Parabacteroides goldsteinii	182	66	19	12	0.388547
297	361	OTU_298	OTU_362	Intestinimonas butyriciproducens	Parabacteroides johnsonii	182	49	19	29	0.209818
297	370	OTU_298	OTU_371	Intestinimonas butyriciproducens	Parasutterella excrementihominis	180	69	21	9	0.414933
297	373	OTU_298	OTU_374	Intestinimonas butyriciproducens	Phascolarctobacterium faecium	137	77	64	1	0.32196
297	383	OTU_298	OTU_384	Intestinimonas butyriciproducens	Pseudoflavonifractor capillosus	183	58	18	20	0.301916
297	384	OTU_298	OTU_385	Intestinimonas butyriciproducens	Pseudoflavonifractor phocaeensis	179	74	22	4	0.488128
297	438	OTU_298	OTU_439	Intestinimonas butyriciproducens	Sporobacter termitidis	198	41	3	37	0.269131
297	459	OTU_298	OTU_460	Intestinimonas butyriciproducens	Sutterella massiliensis	186	63	15	15	0.381517
297	460	OTU_298	OTU_461	Intestinimonas butyriciproducens	Sutterella wadsworthensis	184	75	17	3	0.547701
297	462	OTU_298	OTU_463	Intestinimonas butyriciproducens	Turicibacter sanguinis	200	37	1	41	0.262581
298	361	OTU_299	OTU_362	Klebsiella oxytoca	Parabacteroides johnsonii	209	29	39	2	0.204874
298	374	OTU_299	OTU_375	Klebsiella oxytoca	Phascolarctobacterium succinatutens	220	27	28	4	0.202415
299	300	OTU_300	OTU_301	Klebsiella pneumoniae	Klebsiella quasipneumoniae	206	56	0	17	0.51849
299	301	OTU_300	OTU_302	Klebsiella pneumoniae	Klebsiella variicola	199	68	7	5	0.587506
299	304	OTU_300	OTU_305	Klebsiella pneumoniae	Kosakonia pseudosacchari	206	35	0	38	0.283491
299	307	OTU_300	OTU_308	Klebsiella pneumoniae	Lachnoclostridium pacaense	168	59	38	14	0.238182
299	319	OTU_300	OTU_320	Klebsiella pneumoniae	Leclercia adecarboxylata	201	40	5	33	0.255799
299	321	OTU_300	OTU_322	Klebsiella pneumoniae	Lutispora thermophila	196	48	10	25	0.287961
299	331	OTU_300	OTU_332	Klebsiella pneumoniae	Methanobrevibacter smithii	197	45	9	28	0.266314
299	360	OTU_300	OTU_361	Klebsiella pneumoniae	Parabacteroides goldsteinii	183	62	23	11	0.354126
299	361	OTU_300	OTU_362	Klebsiella pneumoniae	Parabacteroides johnsonii	188	50	18	23	0.250216
299	370	OTU_300	OTU_371	Klebsiella pneumoniae	Parasutterella excrementihominis	187	71	19	2	0.532025
299	373	OTU_300	OTU_374	Klebsiella pneumoniae	Phascolarctobacterium faecium	137	72	69	1	0.293382
299	384	OTU_300	OTU_385	Klebsiella pneumoniae	Pseudoflavonifractor phocaeensis	171	61	35	12	0.274539
299	459	OTU_300	OTU_460	Klebsiella pneumoniae	Sutterella massiliensis	190	62	16	11	0.404005
299	460	OTU_300	OTU_461	Klebsiella pneumoniae	Sutterella wadsworthensis	184	70	22	3	0.488044
299	462	OTU_300	OTU_463	Klebsiella pneumoniae	Turicibacter sanguinis	202	34	4	39	0.211431
300	301	OTU_301	OTU_302	Klebsiella quasipneumoniae	Klebsiella variicola	203	55	20	1	0.465798
300	304	OTU_301	OTU_305	Klebsiella quasipneumoniae	Kosakonia pseudosacchari	223	35	0	21	0.35325
300	360	OTU_301	OTU_361	Klebsiella quasipneumoniae	Parabacteroides goldsteinii	186	48	37	8	0.249991
300	370	OTU_301	OTU_371	Klebsiella quasipneumoniae	Parasutterella excrementihominis	187	54	36	2	0.352821
300	373	OTU_301	OTU_374	Klebsiella quasipneumoniae	Phascolarctobacterium faecium	137	55	86	1	0.205119
300	459	OTU_301	OTU_460	Klebsiella quasipneumoniae	Sutterella massiliensis	191	46	32	10	0.244755
300	460	OTU_301	OTU_461	Klebsiella quasipneumoniae	Sutterella wadsworthensis	185	54	38	2	0.343624
301	304	OTU_302	OTU_305	Klebsiella variicola	Kosakonia pseudosacchari	204	35	0	40	0.276866
301	307	OTU_302	OTU_308	Klebsiella variicola	Lachnoclostridium pacaense	168	61	36	14	0.253721
301	319	OTU_302	OTU_320	Klebsiella variicola	Leclercia adecarboxylata	197	38	7	37	0.210974
301	321	OTU_302	OTU_322	Klebsiella variicola	Lutispora thermophila	194	48	10	27	0.277659
301	331	OTU_302	OTU_332	Klebsiella variicola	Methanobrevibacter smithii	194	44	10	31	0.239521
301	360	OTU_302	OTU_361	Klebsiella variicola	Parabacteroides goldsteinii	183	64	21	11	0.375548
301	361	OTU_302	OTU_362	Klebsiella variicola	Parabacteroides johnsonii	188	52	16	23	0.272121
301	370	OTU_302	OTU_371	Klebsiella variicola	Parasutterella excrementihominis	184	70	20	5	0.473823
301	373	OTU_302	OTU_374	Klebsiella variicola	Phascolarctobacterium faecium	137	74	67	1	0.304654
301	374	OTU_302	OTU_375	Klebsiella variicola	Phascolarctobacterium succinatutens	191	42	13	33	0.20003
301	384	OTU_302	OTU_385	Klebsiella variicola	Pseudoflavonifractor phocaeensis	171	63	33	12	0.291291
301	459	OTU_302	OTU_460	Klebsiella variicola	Sutterella massiliensis	190	64	14	11	0.429391
301	460	OTU_302	OTU_461	Klebsiella variicola	Sutterella wadsworthensis	184	72	20	3	0.511183
304	370	OTU_305	OTU_371	Kosakonia pseudosacchari	Parasutterella excrementihominis	189	35	55	0	0.233828
304	460	OTU_305	OTU_461	Kosakonia pseudosacchari	Sutterella wadsworthensis	187	35	57	0	0.228806
307	321	OTU_308	OTU_322	Lachnoclostridium pacaense	Lutispora thermophila	174	50	8	47	0.22029
307	331	OTU_308	OTU_332	Lachnoclostridium pacaense	Methanobrevibacter smithii	179	51	3	46	0.282761
307	353	OTU_308	OTU_354	Lachnoclostridium pacaense	Oscillibacter valericigenes	182	39	0	58	0.24569
307	360	OTU_308	OTU_361	Lachnoclostridium pacaense	Parabacteroides goldsteinii	171	74	11	23	0.397442
307	361	OTU_308	OTU_362	Lachnoclostridium pacaense	Parabacteroides johnsonii	172	58	10	39	0.262906
307	370	OTU_308	OTU_371	Lachnoclostridium pacaense	Parasutterella excrementihominis	168	76	14	21	0.389902
[truncated: 90 more rows]
